# Supplementary material for: Characterization of a Citrus R2R3-MYB Transcription Factor that Regulates the Flavonol and Hydroxycinnamic Acid Biosynthesis
Source: Sci Rep. 2016 May 10;6:25352. doi: 10.1038/srep25352 (PMC4861916; doi:10.1038/srep25352)
Supplement: Supplementary Table S1 [file srep25352-s2.xls]

## Sheet: Sheet1
Supplementary Table S1 Accession numbers of the MYB transcription factors in the phylogenetic tree
Species	Protein name	Accession number		Species	Protein name	Accession number
Arabidopsis thaliana	AtMYB3	AAF18515		Vitis vinifera	VvMYBF1	FJ948477
	AtMYB4	AAC83582			VvMYB5a	AAS68190
	AtMYB6	AAS10074			VvMYB5b	AAX51291
	AtMYB7	NP_1 79263			VvMYBPA1	CAJ90831
	AtMYB8	AEE31803			VvMYBA1	BAD18977
	AtMYB13	ABE77411			VvMYBA2	BAD18978
	AtMYB14	ABD60736
	AtMYB15	ABG48402		Pyrus pyrifolia	PyMYB10	GU253310
	AtMYB32	NP_179263
	AtMYB11	NP_191820		Malus × domestica	MdMYB22	DQ074470
	AtMYB12	CAB09172			MdMYB10	EU518249
	AtMYB111	AAK97396
	AtMYB113	NP_176811		Gentiana triflora	GtMYBP3	AB733016
	AtMYB114	NP_176812			GtMYBP4	AB289446
	AtMYB75	AAG42001
	AtMYB90	AAG42002		Zea mays	ZmP1	P27898
Antirrhinum majus	AmMYB308	P81393		Daucus carota	DcMYB1	AB218778
	AmMYB330	P81395
	AmROSEA1	DQ275529		Oryza.sativa	OsMYB4	Y11414
	AmROSEA2	DQ275530
	AmVENOSA	DQ275531		Eucalyptus gunnii	EgMYB1	AJ576024
Nicotiana tabacum	NtMYB2	AB028649		Sorghum bicolor	SbY1	AY860968
	NtMYBJS1	AB236951
				Petunia hybrida	PhAN2	AF146702
Solanum lycopersicum	SlMYB12	ACB46530			PhMYB1	Z13996
	SlANT1	AY348870
				Citrus sinensis	CsRuby	JN402334
Diospyros kaki	DkMYB4	AB503701			CsMYBF1	KT727073
					CsMYBF2	Cs5g33870*
Fragaria × ananassa	FaMYB10	ABX79947			CsMYBF3	Cs5g33880*
*From the sweet orange genome database (http://citrus.hzau.edu.cn/orange/).
