# Supplementary material for: Characterization of a Citrus R2R3-MYB Transcription Factor that Regulates the Flavonol and Hydroxycinnamic Acid Biosynthesis
Source: Sci Rep. 2016 May 10;6:25352. doi: 10.1038/srep25352 (PMC4861916; doi:10.1038/srep25352)
Supplement: Supplementary Table S2 [file srep25352-s3.xls]

## Sheet: Putative metabolites identified
Supplementary Table S2 Tentatively identified metabolites in the LC-MS analysis and their abundancy in tomato fruits.
RT (min)	Putative metabolite name	Mol formula	ESI(+) Theor m/z	ESI(+) Found m/z	m/z error (ppm)	MS/MS ES(+) fragments	ESI(-) Theor m/z	ESI(-) Found m/z	m/z error (ppm)	MS/MS ESI(-) fragments	Reference
0.826	L-Lysine (S)	C6H14N2O2	147.113	147.113	2.07	56.05, 84.04, 72.08
0.827	L-Histidine (S)	C6H9N3O2	156.077	156.077	-1.58	110.07
0.984	L-Glutamine (S)	C5H10N2O3	147.076	147.076	2.17	84.04, 56.05
1.003	L-Threonine (S)	C4H9NO3	120.066	120.065	1.83	74.06, 102.06, 84.05
1.007	L-Valine (S)	C5H11NO2	118.086	118.086	3.01	72.08, 59.05, 55.05
1.013	L-Glutathione	C10H17N3O6S	308.091	308.09	2.22	76.02, 162.03, 130.05, 233.06, 84.05
1.222	L-Glutathione-isomer	C10H17N3O6S	308.091	308.09	3.19	76.02, 162.03, 130.05, 233.06, 84.05
1.276	L-Tyrosine (S)	C9H11NO3	182.081	182.081	3.68	136.8, 91.06, 123.04, 119.05, 95.05, 147.04
1.396	L-Leucine (S)	C6H13NO2	132.102	132.102	0.8	86.09, 69.07, 57.05
1.812	Protocatechuic acid-hexoside	C13H16O9					315.072	315.072	-0.78	153.09, 109.09	1, 2
1.919	Hydroxybenzoic acid hexose	C13H16O8					299.077	299.077	-0.53	137.10, 93.09	3
2.099	L-Phenylalanine (S)	C9H11NO2	166.086	166.086	1.54	120.08, 103.05, 93.07
2.974	Caffeoylputrescine	C13H18N2O3	251.139	251.139	0.47	163.04, 72.08, 89.11, 145.03, 234.11					4
4.104	L-Tryptophan (S)	C11H12N2O2	205.097	205.097	0.75	146.059, 118.065, 188.07
4.453	Caffeic acid-hexose I	C15H18O9					341.088	341.089	-2.04	179.04, 135.02	3
4.52	Coumaric acid-hexose	C15H18O8					325.093	325.093	-1.57	163.13, 119.12, 89.08, 101.08, 59.05	3
5.161	Vanillic acid hexoside	C13H16O9					329.088	329.088	-1.81	167.16	2, 5
5.529	Caffeic acid-hexose II	C15H18O10					341.088	341.088	-1.74	179.04, 150.74, 135.05	3
5.856	N-Feruloylputrescine	C14H20N2O3	265.155	265.154	1.01	177.05, 145.03, 117.03, 72.08					3
5.907	Caffeic acid (S)	C9H7O4	181.05	181.049	1.3	135.04, 117.03, 163.04, 89.04, 145.03,					6
5.925	Caffeic acid-hexose III	C15H18O11					341.088	341.088	-1.16	179.04, 135.05	3
6.078	3-Caffeoylquinic acid (S)	C16H18O9	355.102	355.102	0.45	163.04, 145.03, 135.04, 117.03, 89.04					3
6.21	Coumaric acid (S)	C9H7O3	165.055	165.054	1.34	123.04, 91.06, 147.04, 118.04					6
6.224	Coumaric acid-hexose	C15H18O8					325.093	325.093	-0.95	163.13, 119.12, 89.08, 101.08, 59.05	7
6.266	Sinapic acid (S)	C11H12O5	225.076	225.076	0.67	207.07, 175.04, 147.04, 119.05, 192.04					6
6.35	4-Caffeoylquinic acid	C16H18O9	355.102	355.102	0.45	163.04, 145.03, 135.04, 117.03, 89.04					3
6.436	Quercetin glucosyl-glucoside rhamnoside	C33H40O21	773.213	773.213	0.63	465.10, 627.15, 611.16, 303.05					4,8
6.618	Naringenin chalcone/Naringenin-hexose, -hexose	C27H32O15	597.181	597.181	0.66	543.15, 525.14, 507.12, 459.13, 483.13, 339.08, 429.11					4,9
6.706	Ferulic acid (S)	C10H10O4	195.065	195.065	1.46	145.03, 117.03, 177.05					6
6.712	Ferulic acid-hexose	C16H20O9					355.103	355.104	-2.1	175.04, 193.05, 160.02, 134.04	3
6.813	Kaempferol glucosyl-glucoside rhamnoside	C33H40O20	757.219	757.218	0.36	449.11, 611.16, 595.16, 287.06					4, 8
6.816	Sinapic acid hexose	C17H21O10					385.113	385.115	-2.93	205.15, 190.12, 164.13	7
6.874	5-Caffeoylquinic acid	C16H18O9	355.102	355.102	0.17	163.04, 145.03, 135.04, 117.03, 89.04					3
7.566	Quercetin-pentose-rutinoside	C32H38O20	743.203	743.202	0.57	303.05, 465.10					4, 9
7.928	Kaempferol-pentose-rutinoside	C32H38O19	727.208	727.207	0.83	287.05,449.11,115.04					4, 9
7.972	Kaempferol glucoside/hexose	C21H20O11	449.108	449.108	0.08	287.05, 163.04, 85.03					4, 9
7.983	Rutin (S)	C27H30O16	611.161	611.16	0.59	303.05, 465.1, 85.03					3
7.991	Quercetin-3-O-glucoside	C21H20O12	465.103	465.103	0.54	303.05, 85.03					4, 9
8.154	Phloretin 3',5'-di-C-glucoside	C27H34O15	599.197	599.197	0.58	545.16, 527.15, 509.14, 497.14, 485.14, 467.13, 449.12, 431.13, 407.11, 383.11					3
8.174	Eriodictyol glucoside/-hexose	C21H22O11	451.123	451.123	1.97	289.07, 163.04					4, 9
8.466	Kaempferol rutinoside (S)	C27H30O15	595.166	595.165	0.58	287.05, 85.03					4, 9
8.506	Dicaffeoylquinic acid I	C25H24O12					515.12	515.121	-3.34	353.25, 191.15, 179.13, 173.13	3
8.717	Dicaffeoylquinic acid II (S)	C25H24O13					515.12	515.121	-3.34	353.25, 191.15, 179.13, 173.13	3
8.906	Naringenin chalcone-glucoside	C21H22O10	435.129	435.128	0.86	273.07, 153.02, 147.04, 107.08					4, 9
8.967	Dicaffeoylquinic acid III (S)	C25H24O14					515.12	515.121	-2.56	353.25, 191.15, 179.13, 173.13	3
9.331	Naringenin chalcone-glucoside	C21H22O10	435.129	435.129	-0.98	273.07,153.01					4, 9
9.761	α-Tomatine	C50H83NO21	1034.55	1034.55	-0.93	1034.55					3
10.287	Feruloyltyramine	C18H19NO4	314.139	314.138	1.54	177.06, 121.06, 145.03					3
10.355	Tricaffeoylquinic acid	C34H30O15					677.151	677.153	-2.37		3
10.4	Eriodictyol chalcone	C15H11O6	289.071	289.07	1.26	153.02, 163.04, 145.03, 187.04					4, 9
11.37	Naringenin chalcone	C15H11O5	273.076	273.076	0.18	153.02, 147.04, 119.05					4, 9
(S) - identification confirmed by the standard compound
References
1. Zimmermann, B. F., Walch, S. G., Tinzoh, L. N., Stühlinger, W. & Lachenmeier, D. W. Rapid UHPLC determination of polyphenols in aqueous infusions of Salvia officinalis L.(sage tea). J Chromatogr B 879, 2459-2464 (2011).
2. Vallverdú-Queralt, A., Jáuregui, O., Di Lecce, G., Andrés-Lacueva, C. & Lamuela-Raventós, R. M. Screening of the polyphenol content of tomato-based products through accurate-mass spectrometry (HPLC–ESI-QTOF). Food Chem 129, 877-883, (2011).
3. Mintz-Oron, S. et al. Gene expression and metabolism in tomato fruit surface tissues. Plant Physiol 147, 823-851 (2008)
4. Adato, A. et al. Fruit-surface flavonoid accumulation in tomato is controlled by a SlMYB12-regulated transcriptional network. PLoS Genet 5, e1000777 (2009).
5. Touriño, S. et al. High-resolution liquid chromatography/electrospray ionization time-of-flight mass spectrometry combined with liquid chromatography/electrospray ionization tandem mass spectrometry to identify polyphenols from grape antioxidant dietary fiber. Rapid Commun Mass Sp 22, 3489-3500 (2008).
6. Moco, S. et al. A liquid chromatography-mass spectrometry-based metabolome database for tomato. Plant Physiol 141, 1205-1218 (2006).
7. Gomez-Romero, M., Segura-Carretero, A. & Fernandez-Gutierrez, A. Metabolite profiling and quantification of phenolic compounds in methanol extracts of tomato fruit. Phytochemistry 71, 1848-1864 (2010).
8. Luo, J. et al. AtMYB12 regulates caffeoyl quinic acid and flavonol synthesis in tomato: expression in fruit results in very high levels of both types of polyphenol. Plant J 56, 316-326 (2008).
9. Iijima, Y. et al. Metabolite annotations based on the integration of mass spectral information. Plant J 54, 949-962 (2008).

## Sheet: Quantitative analyses
Supplementary Table S2 Tentatively identified metabolites in the LC-MS analysis and their abundancy in tomato fruits.
Ret. Time (min)	Mode	Putative metabolite name	Metabolite Class	Content (mg/100g DW)					t Test
				WT	D7	C2	E2	D4	t Test D7	t Test C2	t Test E2	t Test D4
0.826	positive	L-Lysine	Amino acids	1.05±0.18	0.89±0.2	0.94±0.02	0.93±0.04	1.02±0.05	0.294	0.2695	0.2472	0.7625
0.827	positive	L-Histidine	Amino acids	0.69±0.06	0.62±0.1	0.66±0.02	0.64±0.02	0.71±0.09	0.278	0.4121	0.1784	0.6659
0.984	positive	L-Glutamine	Amino acids	20.15±4.43	17.34±2.48	22.95±2.95	23.88±1.05	12.7±1.9	0.311	0.3327	0.1526	0.0214
1.003	positive	L-Threonine	Amino acids	0.92±0.13	0.85±0.19	0.83±0.09	0.76±0.07	0.75±0.06	0.5776	0.3004	0.0727	0.0604
1.007	positive	L-Valine	Amino acids	2.64±0.8	1.69±0.3	1.79±0.18	2.07±0.24	1.7±0.19	0.0688	0.0864	0.2229	0.0628
1.013	positive	L-Glutathione	Amino acids	1.48±0.23	1.14±0.37	1.12±0.07	1.06±0.25	1.19±0.18	0.1608	0.0224	0.0472	0.0839
1.222	positive	L-Glutathione-isomer	Amino acids	8.36±0.77	19.69±28.24	7.29±0.56	6.32±1.84	7.25±1.33	0.4531	0.0678	0.0875	0.2021
1.276	positive	L-Tyrosine	Amino acids	22.02±6.53	7.6±2.49	12.62±4.92	9.4±0.96	13.14±5.96	0.0062	0.0612	0.0087	0.0914
1.396	positive	L-Leucine	Amino acids	8.57±1.66	6.79±1.31	5.7±0.59	6.72±1.33	8.05±0.86	0.1435	0.0175	0.1331	0.599
2.099	positive	L-Phenylalanine	Amino acids	53.17±4.01	23.81±11.53	19.8±7.53	23.64±3.58	31.01±11.42	0.003	0.0002	< 0.0001	0.0105
2.974	positive	Caffeoylputrescine	Hydroxycinnamic acids and derivatives	12.25±7.68	17.84±15.23	12.82±6.73	10.39±5.72	10.37±3.03	0.5361	0.9134	0.7122	0.665
4.104	positive	L-Tryptophan	Amino acids	19.18±2.7	9.18±5.51	17.91±4.15	14.18±1.37	10.97±4.46	0.0172	0.6245	0.0164	0.0198
5.856	positive	N-Feruloylputrescine	Hydroxycinnamic acids and derivatives	21.59±10.8	31.55±32.1	12.01±4.35	10.12±1.08	14.38±4.6	0.5776	0.151	0.0789	0.2653
5.907	positive	Caffeic acid	Hydroxycinnamic acids and derivatives	1.67±0.45	4.32±1.27	9.74±4.51	5.33±0.68	3.96±0.12	0.0076	0.0119	0.0001	< 0.0001
6.078	positive	3-Caffeoylquinic acid	Hydroxycinnamic acids and derivatives	24.56±8.12	85.83±29.13	132.8±41.71	105.86±6.52	108.37±13.55	0.0067	0.0022	< 0.0001	< 0.0001
6.21	positive	Coumaric acid	Hydroxycinnamic acids and derivatives	3.32±2.2	6.35±3.27	9.45±3.82	4.6±0.57	6.92±2.65	0.1756	0.032	0.3026	0.0813
6.266	positive	Sinapic acid	Hydroxycinnamic acids and derivatives	0.75±0.25	1.89±0.78	3.1±1.05	2.12±0.59	2.41±0.41	0.0324	0.0049	0.0054	0.0005
6.35	positive	4-Caffeoylquinic acid	Hydroxycinnamic acids and derivatives	2±0.68	5.13±2.29	7.02±0.54	6.11±0.31	4.55±0.6	0.0396	< 0.0001	< 0.0001	0.0013
6.436	positive	Quercetin glucosyl-glucoside rhamnoside	Flavonols and derivatives	3.71±1.38	3.48±1.81	4.81±2.46	2.99±0.97	4.47±0.42	0.8462	0.4657	0.4268	0.3355
6.618	positive	Naringenin chalcone/Naringenin-hexose, -hexose	Flavanones and derivatives	0.41±0.07	0.46±0.03	0.46±0.06	0.37±0.02	0.43±0.08	0.1912	0.2793	0.3382	0.6457
6.706	positive	Ferulic acid	Hydroxycinnamic acids and derivatives	1.1±0.51	2.68±0.65	4.85±2.19	2.82±0.24	2.51±0.65	0.0087	0.0157	0.0009	0.0139
6.813	positive	Kaempferol glucosyl-glucoside rhamnoside	Flavonols and derivatives	1.12±0.37	2.46±1.77	1.89±0.52	1.65±0.5	1.37±0.15	0.1878	0.0518	0.1358	0.2439
6.874	positive	5-Caffeoylquinic acid	Hydroxycinnamic acids and derivatives	1.25±0.35	2.86±0.4	4.35±0.39	3.26±0.39	2.99±0.69	0.0009	< 0.0001	0.0003	0.0042
7.566	positive	Quercetin-pentose-rutinoside	Flavonols and derivatives	2.66±0.93	2.96±1.44	1.94±0.81	1.43±0.45	6.54±1.99	0.7401	0.2886	0.0545	0.0125
7.928	positive	Kaempferol-pentose-rutinoside	Flavonols and derivatives	1.16±0.17	1.35±0.32	1.04±0.13	0.85±0.13	1.01±0.13	0.3338	0.2962	0.0268	0.2058
7.972	positive	Kaempferol glucoside/hexose	Flavonols and derivatives	0.45±0.15	0.61±0.12	0.62±0.12	0.4±0.13	0.61±0.02	0.1695	0.1429	0.6139	0.0909
7.983	positive	Rutin	Flavonols and derivatives	34.76±11.31	47.71±14.64	55.34±13.6	35.08±9.25	60.4±5.31	0.2109	0.0588	0.9656	0.0063
7.991	positive	Quercetin-3-O-glucoside	Flavonols and derivatives	1.88±0.57	2.57±0.76	2.9±0.65	1.9±0.45	3.26±0.2	0.1995	0.0572	0.9602	0.0038
8.154	positive	Phloretin 3',5'-di-C-glucoside	Dihydrochalcone	3.04±0.39	3.11±0.69	2.79±0.33	2.47±0.28	3.03±0.35	0.8574	0.3723	0.057	0.9813
8.174	positive	Eriodictyol glucoside/-hexose	Flavanones and derivatives	0.96±0.31	0.81±0.43	0.88±0.09	0.91±0.23	0.75±0.21	0.5865	0.6185	0.7764	0.2862
8.466	positive	Kaempferol rutinoside	Flavonols and derivatives	0.66±0.28	0.56±0.12	0.76±0.36	0.7±0.29	0.47±0.1	0.1906	0.0886	0.4519	0.2182
8.906	positive	Naringenin chalcone-glucoside	Flavanones and derivatives	0.88±0.57	0.58±0.33	0.51±0.11	0.49±0.14	0.42±0.12	0.4074	0.2546	0.2343	0.1659
9.331	positive	Naringenin chalcone-glucoside	Flavanones and derivatives	2.29±0.07	2.33±0.05	2.29±0.04	2.31±0.05	2.3±0.06	0.3343	0.8821	0.6089	0.7157
9.761	positive	α-Tomatine	Alkaloids	43.3±18.85	68.71±28.04	86.47±9.08	67.08±16.6	78.37±10.58	0.1838	0.0062	0.1071	0.0176
10.287	positive	Feruloyltyramine	Hydroxycinnamic acids and derivatives	20.24±16.17	1.7±0.94	4.29±3.84	4.46±3.23	2.45±1.57	0.062	0.1033	0.1041	0.0711
10.4	positive	Eriodictyol chalcone	Flavanones and derivatives	2.13±0.93	1.71±0.79	2.24±0.54	1.4±0.13	1.94±0.29	0.5139	0.8479	0.1702	0.7048
11.37	positive	Naringenin chalcone	Flavanones and derivatives	111.97±59.58	96.91±26.25	84.6±26.53	55.85±8.89	131.43±30.63	0.66	0.4334	0.1117	0.5825
1.812	negetive	Protocatechuic acid-hexoside	Hydroxybenzoic acids and derivatives	1.27±0.63	7.03±6.4	8.32±3.82	3.12±1.33	1.06±0.34	0.1268	0.0112	0.0457	0.5289
1.919	negetive	Hydroxybenzoic acid hexose	Hydroxybenzoic acids and derivatives	6.63±1.76	12.17±6.28	13.08±3.61	6.92±0.92	4.99±0.49	0.1403	0.0182	0.7748	0.1217
4.453	negetive	Caffeic acid-hexose I	Hydroxycinnamic acids and derivatives	46.64±21.16	81.98±25.5	148.84±6.93	103.18±19.37	66.4±18.08	0.0769	< 0.0001	0.0076	0.2054
4.52	negetive	Coumaric acid-hexose	Hydroxycinnamic acids and derivatives	6.36±3.12	19.46±10.4	10.27±1.84	9.87±1.83	12.01±5.51	0.0524	0.0744	0.1011	0.1248
5.161	negetive	Vanillic acid hexoside	Hydroxybenzoic acids and derivatives	1.04±0.65	3.04±1.98	7.06±2.9	6.5±2.17	3.33±1.74	0.1026	0.0068	0.003	0.0487
5.529	negetive	Caffeic acid-hexose II	Hydroxycinnamic acids and derivatives	8.88±1.99	14.87±5.44	20.87±2.57	17.73±3.72	10.13±2.55	0.084	0.0003	0.0057	0.4694
5.925	negetive	Caffeic acid-hexose III	Hydroxycinnamic acids and derivatives	34.8±12.79	90.07±21.14	171.25±67.81	100.2±15.18	62.24±5.48	0.0042	0.0075	0.0006	0.0076
6.224	negetive	Coumaric acid-hexose	Hydroxycinnamic acids and derivatives	49.16±40.17	73.25±33.57	50.29±7.56	50.3±7.57	85.04±32.38	0.3928	0.9577	0.9571	0.2136
6.712	negetive	Ferulic acid-hexose	Hydroxycinnamic acids and derivatives	11.96±2.68	23.76±4.75	39.49±14.82	23.3±3.47	21.18±4.45	0.0049	0.0106	0.0021	0.0121
6.816	negetive	Sinapic acid hexose	Hydroxycinnamic acids and derivatives	1.51±0.26	5.6±1.93	10.29±3.56	7.54±2.35	5.52±2.11	0.0057	0.0027	0.0022	0.0092
8.506	negetive	Dicaffeoylquinic acid I	Hydroxycinnamic acids and derivatives	3.39±1.68	13.98±11.58	20.1±2.23	15.66±1.77	6.95±3.15	0.12	< 0.0001	< 0.0001	0.0927
8.717	negetive	Dicaffeoylquinic acid II	Hydroxycinnamic acids and derivatives	2.8±1.76	14.09±10.57	20.48±5.99	14.16±0.68	8.53±1.7	0.0795	0.0013	< 0.0001	0.0034
8.967	negetive	Dicaffeoylquinic acid III	Hydroxycinnamic acids and derivatives	14.51±6.25	67.66±44.24	75.64±25.16	47.85±5.52	53.8±7.82	0.0549	0.0033	0.0002	0.0002
10.355	negetive	Tricaffeoylquinic acid	Hydroxycinnamic acids and derivatives	10.37±6.62	38±41.97	25.87±13.2	13.11±1.9	14.99±1.14	0.2411	0.0804	0.4567	0.2183
DW, dry weight.
Data presenting mean value±SD of four replicates.
Values in bold denote significant differences as determined by t-test analysis (P < 0.05)
