# Supplementary material for: Characterization of a Citrus R2R3-MYB Transcription Factor that Regulates the Flavonol and Hydroxycinnamic Acid Biosynthesis
Source: Sci Rep. 2016 May 10;6:25352. doi: 10.1038/srep25352 (PMC4861916; doi:10.1038/srep25352)
Supplement: Supplementary Table S3 [file srep25352-s4.xls]

## Sheet: Sheet1
Supplementary Table S3 Changes in primary metabolites in CsMYBF1 overexpressing tomato fruits relative to the wild type.
Putative metabolite name	Content (μg/g FW)				t-Test
	WT	D7	C2	E2	t-Test D7	t-Test C2	t-Test E2
Ethanedioic acid	41.91±11.65	41.14±5.49	53.75±21.21	49.91±3.32	0.9086	0.3658	0.235
Succinic acid	1192.02±581.5	1154.87±114	1116.59±145.65	904.55±79.43	0.9043	0.8097	0.3651
Frumaric acid	2.11±1.02	2.12±0.97	2.02±1.36	3.93±2.44	0.9881	0.925	0.2168
Butanoic acid	28.98±22.22	10.24±2.91	11.22±6.97	6.77±2.26	0.1455	0.178	0.0939
Xylose	5±0.48	4.66±0.98	4.7±0.48	4.49±0.69	0.5602	0.4169	0.2713
Fructose	6969.4±856.27	4705.25±489.69	4635.76±437.35	4598.68±296.3	0.0037	0.0028	0.002
Glucose	8405.06±515.49	5678.32±729.5	5689.62±320.79	5378.74±270.97	0.0009	0.0001	<0.0001
Citric acid	949.48±221.57	950.08±167.16	1055.65±217.2	640.82±71.3	0.9966	0.5193	0.0379
2-Ketoglutaric acid	28.75±11.95	15.25±3.4	11.65±4.96	11.63±5.05	0.0726	0.0383	0.0385
Isocitric acid	26.86±0.42	34.3±1.5	39.73±4.9	36.51±2.49	<0.0001	0.002	0.0003
Mannose	776.88±149.86	531.29±94.43	512.34±104.82	568.87±91.76	0.0323	0.0276	0.0557
Mannopyranoside	7.04±1.07	6.23±1.39	6.94±0.9	7.17±1.81	0.0392	0.8857	0.9086
Galactose	138.5±28.13	96.19±17.37	92.19±24.51	111.42±17.61	0.0429	0.0476	0.1538
Glucuronic acid	11.81±2.54	18.48±2.92	14.66±4.04	23.18±3.85	0.0137	0.2783	0.0026
L-Ascorbic acid	17.48±3.26	11.86±1.5	13.05±3.57	10.7±4.77	0.0201	0.1158	0.0573
Gluconic acid	7.41±1.16	9.71±2.38	8.78±1.7	12.76±2.05	0.134	0.2328	0.0039
Galacturonic acid	9.8±5.67	8.22±1.7	8.98±0.79	12.9±2.89	0.6123	0.7843	0.3672
Myo-Inositol	118.66±8	82.12±4.62	56.77±5.49	62.34±3.19	0.0002	<0.0001	<0.0001
Hexadecanoic acid	33.95±10.89	45.64±9.79	29.34±6.67	37.38±9.56	0.1616	0.4972	0.6531
Sucrose	523.72±68.29	100.73±4.44	223.74±46.48	90.98±5.51	<0.0001	0.0003	<0.0001
Octadecanoic acid	14.31±3.11	17.89±4.19	12.2±2.79	14.61±3.38	0.2188	0.3519	0.8998
FW, fresh weight. Data presenting mean value±SD of four replicates.
Values in bold denote significant differences as determined by t-test analysis (P < 0.05)
The compounds contents differ significantly (P<0.05) from wild-type in at least two out of three transgenic lines were indicated the trend as follows: UP，upregulated; Down, downregulated; and others were labeled‘Nochange'.
