# Supplementary material for: Characterization of a Citrus R2R3-MYB Transcription Factor that Regulates the Flavonol and Hydroxycinnamic Acid Biosynthesis
Source: Sci Rep. 2016 May 10;6:25352. doi: 10.1038/srep25352 (PMC4861916; doi:10.1038/srep25352)
Supplement: Supplementary Table S4 [file srep25352-s5.xls]

## Sheet: Up
Supplementary Table S4 Global digital gene expression profiling data.
Gene_id	Readcount_SlOX	Readcount_WT	log2FoldChange	pval	p.adj	Blast swiss prot
Solyc11g045150.1	4715.5	0	15.3577	9.2551e-49	3.20921e-44	sp|P93276|M030_ARATH Uncharacterized mitochondrial protein AtMg00030 OS=Arabidopsis thaliana GN=AtMg00030 PE=4 SV=1//2.43039e-40
Solyc01g007710.2	870	0	12.9195	2.31441e-31	2.67507e-27	-//-
Solyc00g068970.2	819	0	12.8324	5.11833e-32	8.87391e-28	-//-
Solyc11g063500.1	781	0	12.7639	7.31374e-30	6.3401e-26	-//-
Solyc01g007730.2	649.5	0	12.4979	1.02685e-27	7.12122e-24	sp|Q3BAI2|YCX91_PHAAO Uncharacterized protein ORF91 OS=Phalaenopsis aphrodite subsp. formosana PE=4 SV=1//3.83801e-54
Solyc01g007720.2	608	0	12.4027	2.19452e-26	1.26825e-22	sp|Q49KT9|YCF68_EUCGG Uncharacterized protein ycf68 OS=Eucalyptus globulus subsp. globulus GN=ycf68-1 PE=3 SV=1//7.94943e-45
Solyc01g007690.2	458	0	11.994	2.65215e-23	1.31376e-19	-//-
Solyc01g007630.2	389	0	11.7585	1.51284e-21	5.82865e-18	sp|Q2VEB7|RK2_SOLTU 50S ribosomal protein L2, chloroplastic OS=Solanum tuberosum GN=rpl2-A PE=3 SV=1//0
Solyc07g026660.2	385.5	0	11.7455	5.38761e-22	2.33519e-18	-//-
Solyc11g063520.1	331.5	0	11.5278	3.67175e-19	1.06098e-15	-//-
Solyc01g007670.2	317.5	0	11.4656	7.5186e-19	2.00544e-15	sp|P62732|RR7_TOBAC 30S ribosomal protein S7, chloroplastic OS=Nicotiana tabacum GN=rps7-A PE=3 SV=1//4.14289e-108
Solyc03g063080.1	309.5	0	11.4288	8.74282e-20	2.75598e-16	-//-
Solyc00g006470.1	306.5	0	11.4148	8.5687e-20	2.75598e-16	-//-
Solyc11g051200.1	254	0	11.1438	6.64047e-18	1.6447e-14	-//-
Solyc06g016660.2	205.5	0	10.8383	4.19319e-16	9.69326e-13	-//-
Solyc09g082340.2	166	0	10.5305	7.32749e-07	0.000170524	sp|Q9SPL5|AMP21_MACIN Vicilin-like antimicrobial peptides 2-1 OS=Macadamia integrifolia GN=AMP2-1 PE=2 SV=1//3.09217e-117
Solyc01g007700.2	132	0	10.2001	1.40756e-12	2.44036e-09	-//-
Solyc06g024270.1	96.5	0	9.74862	2.52545e-11	4.17e-08	-//-
Solyc00g009760.2	87.5	0	9.60755	1.16225e-10	1.6792e-07	-//-
Solyc09g050120.1	87	0	9.59929	1.61266e-10	2.15073e-07	-//-
Solyc00g011160.1	70	0	9.28608	1.0988e-09	1.19065e-06	-//-
Solyc01g007660.2	60	0	9.06407	5.81035e-09	4.914e-06	sp|P0CD47|NU2C2_SOLLC NAD(P)H-quinone oxidoreductase subunit 2 B, chloroplastic OS=Solanum lycopersicum GN=ndhB2 PE=3 SV=1//0
Solyc09g065470.2	60	0	9.06407	3.02477e-05	0.00173208	sp|Q9SPL4|AMP22_MACIN Vicilin-like antimicrobial peptides 2-2 OS=Macadamia integrifolia GN=AMP2-2 PE=2 SV=1//2.2577e-115
Solyc02g083200.2	251	0.5	8.91527	4.94515e-15	1.07171e-11	-//-
Solyc00g012440.1	48.5	0	8.75774	3.54284e-08	1.9639e-05	sp|Q8TGM7|ART2_YEAST Putative uncharacterized protein ART2 OS=Saccharomyces cerevisiae (strain ATCC 204508 / S288c) GN=ART2 PE=5 SV=1//3.31349e-12
Solyc01g090350.2	44	0	8.6176	8.41786e-05	0.0033094	sp|P10973|NLTPA_RICCO Non-specific lipid-transfer protein A OS=Ricinus communis PE=1 SV=1//7.72035e-27
Solyc03g096040.2	35.5	0	8.30879	0.000175163	0.0053366	sp|P0C5C9|REHYA_ORYSJ 1-Cys peroxiredoxin A OS=Oryza sativa subsp. japonica GN=Os07g0638300 PE=2 SV=1//9.42454e-126
Solyc00g008580.1	31	0	8.1139	1.19486e-06	0.000220382	-//-
Solyc12g098130.1	30.5	0	8.09053	0.000293287	0.0076637	-//-
Solyc01g009470.1	26	0	7.86114	0.000218488	0.00626172	sp|Q9SWB4|PARP3_SOYBN Poly [ADP-ribose] polymerase 3 OS=Glycine max GN=PARP3 PE=2 SV=1//0
Solyc05g047440.1	26	0	7.86114	1.71726e-05	0.00121089	sp|P12222|YCF1_TOBAC Putative membrane protein ycf1 OS=Nicotiana tabacum GN=ycf1 PE=3 SV=2//7.22307e-42
Solyc11g021170.1	26	0	7.86114	4.63272e-06	0.000531919	sp|Q3BAI2|YCX91_PHAAO Uncharacterized protein ORF91 OS=Phalaenopsis aphrodite subsp. formosana PE=4 SV=1//1.61066e-31
Solyc09g011150.1	25.5	0	7.83325	4.14563e-06	0.000502239	sp|Q49KT9|YCF68_EUCGG Uncharacterized protein ycf68 OS=Eucalyptus globulus subsp. globulus GN=ycf68-1 PE=3 SV=1//1.40958e-19
Solyc06g024230.1	21.5	0	7.58827	1.41187e-05	0.00106033	-//-
Solyc08g080480.2	21	0	7.5545	0.000898329	0.0159705	-//-
Solyc07g055480.1	20.5	0	7.51992	0.000164014	0.00513749	sp|Q05047|C72A1_CATRO Secologanin synthase OS=Catharanthus roseus GN=CYP72A1 PE=2 SV=1//0
Solyc03g005940.2	20	0	7.48449	0.00104121	0.0177774	-//-
Solyc10g007800.2	19.5	0	7.44817	0.000131552	0.00442231	sp|Q9S728|PDF1_ARATH Protodermal factor 1 OS=Arabidopsis thaliana GN=PDF1 PE=2 SV=1//3.47791e-29
Solyc10g078780.1	19.5	0	7.44817	0.00112634	0.0187228	sp|Q01417|PM1_SOYBN 18 kDa seed maturation protein OS=Glycine max GN=GMPM1 PE=2 SV=1//1.23977e-10
Solyc05g053160.2	18.5	0	7.37267	0.00132479	0.0208049	-//-
Solyc01g090360.2	17.5	0	7.293	0.00156644	0.0232918	sp|P10973|NLTPA_RICCO Non-specific lipid-transfer protein A OS=Ricinus communis PE=1 SV=1//6.38612e-28
Solyc08g079160.2	17	0	7.25145	0.00170476	0.024579	sp|P49045|VPE_SOYBN Vacuolar-processing enzyme OS=Glycine max PE=2 SV=1//0
Solyc07g005490.2	16.5	0	7.20867	6.62398e-05	0.00284971	-//-
Solyc03g063480.2	247	2	7.14699	9.93397e-15	2.02624e-11	-//-
Solyc01g009660.1	14.5	0	7.0236	0.00268289	0.0338288	sp|Q04980|LTI65_ARATH Low-temperature-induced 65 kDa protein OS=Arabidopsis thaliana GN=LTI65 PE=2 SV=2//2.67112e-09
Solyc11g027760.1	14	0	6.97337	0.00294901	0.0361445	-//-
Solyc06g006000.2	369.5	3.5	6.96086	7.20381e-08	3.46888e-05	-//-
Solyc06g063190.2	13.5	0	6.92133	0.00177372	0.0252686	sp|Q9C5V5|GLR28_ARATH Glutamate receptor 2.8 OS=Arabidopsis thaliana GN=GLR2.8 PE=2 SV=2//0
Solyc04g072250.2	12.5	0	6.81125	0.00404492	0.0448394	sp|P04793|HSP13_SOYBN 17.5 kDa class I heat shock protein OS=Glycine max GN=HSP17.5-M PE=3 SV=1//1.52046e-37
Solyc06g048840.2	233.5	2.5	6.76271	1.2412e-06	0.000227718	sp|P42755|EM4_WHEAT Em protein H5 OS=Triticum aestivum GN=EMH5 PE=2 SV=1//2.0696e-33
Solyc01g098770.1	12	0	6.75289	0.00455072	0.0485228	sp|P13917|7SB1_SOYBN Basic 7S globulin OS=Glycine max GN=BG PE=1 SV=2//1.07335e-113
Solyc04g064710.2	12	0	6.75289	0.00454835	0.0485228	sp|P25141|ADH1_PETHY Alcohol dehydrogenase 1 OS=Petunia hybrida GN=ADH1 PE=3 SV=1//0
Solyc09g025210.2	12	0	6.75289	0.0045476	0.0485228	sp|P13744|11SB_CUCMA 11S globulin subunit beta OS=Cucurbita maxima PE=1 SV=1//1.10168e-130
Solyc11g027710.1	12	0	6.75289	0.00253206	0.0325607	-//-
Solyc06g074730.2	352.5	4	6.70713	2.14762e-10	2.7581e-07	sp|Q9SJK3|AGO5_ARATH Protein argonaute 5 OS=Arabidopsis thaliana GN=AGO5 PE=1 SV=2//0
Solyc12g036550.1	11.5	0	6.69207	0.000569402	0.0117664	sp|Q33BW4|YCF1_NICTO Putative membrane protein ycf1 OS=Nicotiana tomentosiformis GN=ycf1-A PE=3 SV=1//1.32189e-79
Solyc05g021550.1	11	0	6.62857	0.000699566	0.0135139	-//-
Solyc06g068990.2	86	1	6.53605	1.39584e-08	1.0298e-05	sp|Q9LV37|MPK9_ARATH Mitogen-activated protein kinase 9 OS=Arabidopsis thaliana GN=MPK9 PE=2 SV=2//0
Solyc01g011430.2	10	0	6.49253	0.0025127	0.0324137	sp|Q93ZR6|WSD1_ARATH O-acyltransferase WSD1 OS=Arabidopsis thaliana GN=WSD1 PE=2 SV=1//9.73407e-120
Solyc04g078410.2	10	0	6.49253	0.00108939	0.018284	sp|P17801|KPRO_MAIZE Putative receptor protein kinase ZmPK1 OS=Zea mays GN=PK1 PE=2 SV=2//9.43171e-173
Solyc10g062330.1	10	0	6.49253	0.00104195	0.0177803	sp|Q2MIC9|YCF1_SOLBU Putative membrane protein ycf1 OS=Solanum bulbocastanum GN=ycf1 PE=3 SV=1//9.90755e-163
Solyc01g058490.1	9	0	6.3423	0.00136272	0.0212084	-//-
Solyc08g083000.1	8.5	0	6.26089	0.00407661	0.0450898	-//-
Solyc11g027630.1	8	0	6.1746	0.00265897	0.0336287	-//-
Solyc01g007640.2	90.5	1.5	6.08399	5.98386e-09	4.94024e-06	sp|P61242|YCF2_SOLLC Protein ycf2 OS=Solanum lycopersicum GN=ycf2-A PE=2 SV=2//0
Solyc06g036530.1	7	0	5.9848	0.00450836	0.048264	-//-
Solyc01g006650.1	32.5	0.5	5.97043	5.8316e-06	0.000626039	sp|O23116|EIL3_ARATH ETHYLENE INSENSITIVE 3-like 3 protein OS=Arabidopsis thaliana GN=EIL3 PE=1 SV=1//1.94428e-154
Solyc02g084840.2	75	1.5	5.81333	5.71228e-05	0.00258919	sp|P09442|DH11_GOSHI Late embryogenesis abundant protein D-11 OS=Gossypium hirsutum PE=2 SV=1//4.48105e-09
Solyc11g056250.1	116	2.5	5.75412	1.95364e-09	1.83088e-06	-//-
Solyc06g011490.2	109.5	2.5	5.67101	5.2843e-09	4.69829e-06	-//-
Solyc08g082260.1	20.5	0.5	5.30852	0.00360987	0.0416269	sp|Q5SN75|P2C08_ORYSJ Probable protein phosphatase 2C 8 OS=Oryza sativa subsp. japonica GN=Os01g0656200 PE=2 SV=1//1.71661e-80
Solyc02g014860.2	741	24.5	5.20477	1.27777e-09	1.34263e-06	sp|B5YAR4|DNAJ_DICT6 Chaperone protein DnaJ OS=Dictyoglomus thermophilum (strain ATCC 35947 / DSM 3960 / H-6-12) GN=dnaJ PE=3 SV=1//2.24231e-09
Solyc01g098850.2	34	1	5.20013	0.000405422	0.00953086	sp|Q9FZ42|GRDH1_ARATH Glucose and ribitol dehydrogenase homolog 1 OS=Arabidopsis thaliana GN=At1g54870 PE=1 SV=1//1.08506e-164
Solyc11g008050.1	18.5	0.5	5.16127	0.000290327	0.00762657	sp|Q8GTR4|PULA1_ARATH Pullulanase 1, chloroplastic OS=Arabidopsis thaliana GN=PU1 PE=1 SV=2//0
Solyc11g067250.1	47	1.5	5.14038	0.000751606	0.0142104	sp|Q9SWB4|PARP3_SOYBN Poly [ADP-ribose] polymerase 3 OS=Glycine max GN=PARP3 PE=2 SV=1//0
Solyc08g069190.1	28	1	4.92104	0.000101995	0.00373636	-//-
Solyc09g092690.2	15.5	0.5	4.90769	0.000812357	0.0149435	sp|Q9FJL3|FKB65_ARATH Peptidyl-prolyl cis-trans isomerase FKBP65 OS=Arabidopsis thaliana GN=FKBP65 PE=1 SV=1//1.14557e-39
Solyc01g110190.2	27.5	1	4.89515	1.77452e-05	0.00123557	sp|Q6S001|KIF11_DICDI Kinesin-related protein 11 OS=Dictyostelium discoideum GN=kif11 PE=3 SV=1//1.79472e-107
Solyc11g045440.1	670	28	4.86784	1.96541e-13	3.58688e-10	-//-
Solyc05g021560.2	25.5	1	4.78667	0.000192817	0.00569501	-//-
Solyc11g010530.1	36.5	1.5	4.77661	0.00360919	0.0416269	-//-
Solyc03g043620.1	326.5	14.5	4.77384	7.39381e-11	1.1147e-07	-//-
Solyc09g082100.2	25	1	4.75823	0.00209716	0.0283837	sp|P09444|LEA34_GOSHI Late embryogenesis abundant protein D-34 OS=Gossypium hirsutum PE=4 SV=1//1.32632e-82
Solyc09g082830.2	44.5	2	4.67733	5.23965e-06	0.000576778	sp|Q9XGW1|AGO10_ARATH Protein argonaute 10 OS=Arabidopsis thaliana GN=AGO10 PE=2 SV=1//0
Solyc02g044040.1	12.5	0.5	4.59984	0.00167867	0.0243854	sp|Q5R895|DPYD_PONAB Dihydropyrimidine dehydrogenase [NADP(+)] OS=Pongo abelii GN=DPYD PE=2 SV=1//9.04765e-20
Solyc08g069180.2	397.5	20	4.59741	2.68432e-10	3.32424e-07	sp|Q9FKG6|PUB52_ARATH U-box domain-containing protein 52 OS=Arabidopsis thaliana GN=PUB52 PE=2 SV=1//3.83587e-113
Solyc03g115400.1	21.5	1	4.54169	0.000324313	0.00822043	sp|Q54MH3|DHX16_DICDI Putative pre-mRNA-splicing factor ATP-dependent RNA helicase DHX16 OS=Dictyostelium discoideum GN=dhx16 PE=3 SV=1//2.42976e-08
Solyc08g076780.1	40	2	4.52394	1.22457e-05	0.000976138	sp|Q9XES5|DFRA_MALDO Bifunctional dihydroflavonol 4-reductase/flavanone 4-reductase OS=Malus domestica GN=DFR PE=1 SV=1//1.14343e-06
Solyc11g071970.1	30.5	1.5	4.51839	6.69079e-05	0.00286263	sp|Q94CU5|NEK5_ORYSJ Serine/threonine-protein kinase Nek5 OS=Oryza sativa subsp. japonica GN=NEK5 PE=2 SV=1//1.48864e-08
Solyc01g095810.2	67.5	3.5	4.51021	0.000391113	0.00934012	sp|Q9C7E9|ATL20_ARATH RING-H2 finger protein ATL20 OS=Arabidopsis thaliana GN=ATL20 PE=2 SV=2//1.87546e-34
Solyc09g018350.1	20.5	1	4.47334	0.000387317	0.0092844	-//-
Solyc01g090180.2	233	13	4.44326	9.06522e-07	0.000195144	sp|Q949R4|DIOXL_ARATH 4,5-DOPA dioxygenase extradiol-like protein OS=Arabidopsis thaliana GN=At4g15093 PE=2 SV=1//2.05689e-115
Solyc01g091140.2	20	1	4.43791	0.000428514	0.00988604	-//-
Solyc06g075010.2	502.5	28.5	4.42748	7.46507e-09	6.0198e-06	sp|P21239|RUB1_BRANA RuBisCO large subunit-binding protein subunit alpha, chloroplastic (Fragment) OS=Brassica napus PE=2 SV=2//0
Solyc10g011930.1	70	4	4.37679	0.000149557	0.00479731	sp|P26600|PAL5_SOLLC Phenylalanine ammonia-lyase OS=Solanum lycopersicum GN=PAL5 PE=3 SV=1//3.42005e-61
Solyc03g111860.1	10.5	0.5	4.35075	0.00438267	0.0473129	sp|I1S2N3|GAOA_GIBZE Galactose oxidase OS=Gibberella zeae (strain PH-1 / ATCC MYA-4620 / FGSC 9075 / NRRL 31084) GN=GAOA PE=3 SV=1//4.74792e-07
Solyc08g014580.2	10.5	0.5	4.35075	0.00421117	0.046122	sp|O80560|IP5PC_ARATH Type I inositol 1,4,5-trisphosphate 5-phosphatase 12 OS=Arabidopsis thaliana GN=5PTASE12 PE=1 SV=1//0
Solyc08g076890.2	10.5	0.5	4.35075	0.00391855	0.0439719	-//-
Solyc09g082890.1	76	4.5	4.33067	7.52454e-06	0.000709004	sp|Q9LIK7|ACA13_ARATH Putative calcium-transporting ATPase 13, plasma membrane-type OS=Arabidopsis thaliana GN=ACA13 PE=2 SV=1//1.08051e-127
Solyc04g051480.1	18.5	1	4.32609	0.000849498	0.0153498	sp|Q7Y211|PP285_ARATH Pentatricopeptide repeat-containing protein At3g57430, chloroplastic OS=Arabidopsis thaliana GN=PCMP-H81 PE=2 SV=2//1.37373e-72
Solyc05g055700.2	857	53.5	4.29218	9.48236e-10	1.096e-06	sp|Q6WAU0|PULR_MENPI (+)-pulegone reductase OS=Mentha piperita PE=1 SV=1//1.8559e-140
Solyc01g102950.2	41	2.5	4.25624	6.31032e-05	0.00275176	-//-
Solyc03g019790.2	33	2	4.24726	0.00017494	0.00533513	sp|Q42656|AGAL_COFAR Alpha-galactosidase OS=Coffea arabica PE=1 SV=1//0
Solyc02g076700.1	40	2.5	4.22071	7.27856e-05	0.00302619	sp|Q9SY02|PP301_ARATH Pentatricopeptide repeat-containing protein At4g02750 OS=Arabidopsis thaliana GN=PCMP-H24 PE=2 SV=1//4.01288e-53
Solyc11g067210.1	47.5	3	4.21758	3.3887e-05	0.00187332	sp|Q9ZUW3|PP172_ARATH Pentatricopeptide repeat-containing protein At2g27610 OS=Arabidopsis thaliana GN=PCMP-H60 PE=2 SV=1//0
Solyc03g118310.2	155.5	10.5	4.16472	2.60905e-05	0.0015652	sp|Q9LSE2|ICE1_ARATH Transcription factor ICE1 OS=Arabidopsis thaliana GN=SCRM PE=1 SV=1//1.09367e-113
Solyc01g098240.1	16.5	1	4.16209	0.00260801	0.0332229	sp|P0DH90|FRIGI_ARATH Protein FRIGIDA OS=Arabidopsis thaliana GN=FRI PE=2 SV=1//7.47452e-10
Solyc11g071750.1	16.5	1	4.16209	0.00255111	0.0327386	sp|Q9FIH9|CML37_ARATH Calcium-binding protein CML37 OS=Arabidopsis thaliana GN=CML37 PE=2 SV=1//6.90539e-34
Solyc06g084100.2	100	7	4.10404	1.40668e-06	0.000248861	sp|Q9M1V8|P2C50_ARATH Putative protein phosphatase 2C 50 OS=Arabidopsis thaliana GN=At3g63320 PE=3 SV=1//2.74575e-63
Solyc11g012800.1	36	2.5	4.06916	0.000135989	0.00452969	-//-
Solyc08g068020.1	101.5	7.5	4.02781	1.2483e-06	0.000227814	-//-
Solyc11g072750.1	15	1	4.02556	0.00217857	0.0291667	sp|Q7M443|CHIT2_TULBA Chitinase 2 OS=Tulipa bakeri PE=1 SV=1//3.41646e-129
Solyc12g011160.1	1781.5	134.5	4.02005	2.98358e-10	3.56744e-07	sp|Q9SHJ8|HIBC8_ARATH 3-hydroxyisobutyryl-CoA hydrolase-like protein 5 OS=Arabidopsis thaliana GN=At1g06550 PE=2 SV=2//0
Solyc02g021260.1	54.5	4	4.01635	0.00197779	0.0272575	sp|Q8L3W1|VRN1_ARATH B3 domain-containing transcription factor VRN1 OS=Arabidopsis thaliana GN=VRN1 PE=2 SV=1//1.08832e-11
Solyc08g013770.2	41	3	4.00581	9.43866e-05	0.0035756	sp|Q9LSJ3|FBL48_ARATH Putative F-box/LRR-repeat protein At3g28410 OS=Arabidopsis thaliana GN=At3g28410 PE=4 SV=2//2.41613e-10
Solyc07g055460.2	98.5	7.5	3.98458	3.21025e-05	0.00179553	sp|Q05047|C72A1_CATRO Secologanin synthase OS=Catharanthus roseus GN=CYP72A1 PE=2 SV=1//3.31682e-171
Solyc04g077190.2	14.5	1	3.97702	0.00200074	0.027471	sp|P36917|XYNA_THESA Endo-1,4-beta-xylanase A OS=Thermoanaerobacter saccharolyticum GN=xynA PE=1 SV=1//3.89817e-34
Solyc07g032710.2	289	22.5	3.96885	3.25975e-08	1.9496e-05	-//-
Solyc10g048060.1	4365.5	343.5	3.96124	1.14787e-13	2.21124e-10	sp|P93276|M030_ARATH Uncharacterized mitochondrial protein AtMg00030 OS=Arabidopsis thaliana GN=AtMg00030 PE=4 SV=1//5.50077e-39
Solyc01g099420.1	71	5.5	3.95094	6.98859e-06	0.000687917	sp|P30567|CATA2_GOSHI Catalase isozyme 2 OS=Gossypium hirsutum GN=CAT2 PE=2 SV=1//1.32054e-37
Solyc02g076750.1	51.5	4	3.93483	3.16669e-05	0.00177966	sp|P25776|ORYA_ORYSJ Oryzain alpha chain OS=Oryza sativa subsp. japonica GN=Os04g0650000 PE=1 SV=2//2.2625e-89
Solyc06g005680.2	82	6.5	3.92286	8.67452e-06	0.000775229	sp|Q940D0|ARR1_ARATH Two-component response regulator ARR1 OS=Arabidopsis thaliana GN=ARR1 PE=1 SV=2//2.92881e-22
Solyc02g084320.1	137	11	3.91585	9.42342e-07	0.000199242	-//-
Solyc03g112940.2	160	13	3.90132	3.3981e-07	0.000103443	sp|Q9M3G7|ATM_ARATH Serine/threonine-protein kinase ATM OS=Arabidopsis thaliana GN=ATM PE=2 SV=1//0
Solyc12g008880.1	32	2.5	3.8998	8.74783e-05	0.00339129	-//-
Solyc08g013760.1	44	3.5	3.8941	7.08628e-05	0.00297118	sp|Q84W80|FBL42_ARATH F-box/LRR-repeat protein At3g03360 OS=Arabidopsis thaliana GN=At3g03360 PE=2 SV=2//1.55388e-17
Solyc08g075670.1	92	7.5	3.8862	3.12258e-06	0.000426282	sp|Q9C6S1|FH14_ARATH Formin-like protein 14 OS=Arabidopsis thaliana GN=FH14 PE=3 SV=3//0
Solyc10g054690.1	19.5	1.5	3.87604	0.000533676	0.0113251	-//-
Solyc04g079520.2	13.5	1	3.87475	0.00429406	0.0466906	sp|Q8VYE4|PTR12_ARATH Probable peptide/nitrate transporter At1g27040 OS=Arabidopsis thaliana GN=At1g27040 PE=2 SV=1//3.42141e-133
Solyc06g053580.2	25	2	3.84829	0.000503943	0.0108746	sp|A4GSN8|NUA_ARATH Nuclear-pore anchor OS=Arabidopsis thaliana GN=NUA PE=1 SV=1//4.01775e-21
Solyc02g087110.2	276	23.5	3.84011	1.21943e-07	4.83824e-05	sp|Q9SGH6|DOX1_ARATH Alpha-dioxygenase 1 OS=Arabidopsis thaliana GN=DOX1 PE=1 SV=1//0
Solyc05g021580.2	19	1.5	3.83878	0.000842359	0.0152686	sp|Q9FR53|TOR_ARATH Serine/threonine-protein kinase TOR OS=Arabidopsis thaliana GN=TOR PE=1 SV=1//8.2853e-09
Solyc03g081240.2	326.5	28	3.83102	9.56599e-06	0.000819809	sp|Q689G6|PRR95_ORYSJ Two-component response regulator-like PRR95 OS=Oryza sativa subsp. japonica GN=PRR95 PE=2 SV=1//7.28893e-100
Solyc11g067130.1	53.5	4.5	3.8251	3.91416e-05	0.00204711	sp|F4HW04|DPOE1_ARATH DNA polymerase epsilon catalytic subunit A OS=Arabidopsis thaliana GN=POL2A PE=1 SV=1//0
Solyc10g086180.1	3633	315	3.82117	2.13013e-08	1.44828e-05	sp|P35513|PAL2_TOBAC Phenylalanine ammonia-lyase OS=Nicotiana tabacum GN=PALA PE=2 SV=2//0
Solyc09g007920.2	2391	207.5	3.81956	2.81489e-11	4.43665e-08	sp|P26600|PAL5_SOLLC Phenylalanine ammonia-lyase OS=Solanum lycopersicum GN=PAL5 PE=3 SV=1//0
Solyc05g047530.2	201.5	17.5	3.80887	4.96191e-06	0.000555893	sp|Q43240|TCMO_ZINEL Trans-cinnamate 4-monooxygenase OS=Zinnia elegans GN=CYP73A12 PE=2 SV=1//0
Solyc07g006990.1	30	2.5	3.80702	0.000200321	0.00587163	sp|P0C898|PP232_ARATH Putative pentatricopeptide repeat-containing protein At3g15130 OS=Arabidopsis thaliana GN=PCMP-H86 PE=3 SV=1//0
Solyc08g006210.1	18.5	1.5	3.80054	0.00179055	0.0254457	sp|P0DH85|REM10_ARATH B3 domain-containing protein REM10 OS=Arabidopsis thaliana GN=REM10 PE=2 SV=1//1.02398e-45
Solyc08g013850.1	24	2	3.78966	0.000474563	0.0105646	sp|Q9FM64|PP431_ARATH Pentatricopeptide repeat-containing protein At5g55740, chloroplastic OS=Arabidopsis thaliana GN=CRR21 PE=2 SV=1//0
Solyc02g084300.1	112.5	10	3.76758	6.58002e-06	0.000667141	sp|Q6GME1|PYRG2_XENLA CTP synthase 2 OS=Xenopus laevis GN=ctps2 PE=2 SV=1//8.70242e-23
Solyc11g011790.1	12.5	1	3.76467	0.00414427	0.0456822	sp|Q8BKC5|IPO5_MOUSE Importin-5 OS=Mus musculus GN=Ipo5 PE=1 SV=3//8.24519e-27
Solyc10g024310.1	29	2.5	3.7583	0.000256721	0.00702034	sp|P93648|LONM_MAIZE Lon protease homolog, mitochondrial OS=Zea mays GN=LON2 PE=1 SV=1//5.59083e-52
Solyc03g115670.1	278.5	25.5	3.73594	3.56815e-08	1.9639e-05	sp|Q9FLQ7|FH20_ARATH Formin-like protein 20 OS=Arabidopsis thaliana GN=FH20 PE=2 SV=3//0
Solyc02g079640.2	424.5	39	3.73353	1.68856e-09	1.67288e-06	sp|Q9LPZ3|Y1141_ARATH G-type lectin S-receptor-like serine/threonine-protein kinase At1g11410 OS=Arabidopsis thaliana GN=At1g11410 PE=3 SV=3//1.17878e-35
Solyc06g068950.2	23	2	3.72855	0.00100425	0.0173764	sp|Q9M571|PEAMT_SPIOL Phosphoethanolamine N-methyltransferase OS=Spinacia oleracea GN=PEAMT PE=1 SV=1//0
Solyc04g082870.1	50	4.5	3.7277	6.6325e-05	0.00284984	sp|Q9FRI5|PPR57_ARATH Pentatricopeptide repeat-containing protein At1g25360 OS=Arabidopsis thaliana GN=PCMP-H74 PE=2 SV=1//0
Solyc07g062510.2	17.5	1.5	3.72086	0.0020329	0.0277741	sp|Q05047|C72A1_CATRO Secologanin synthase OS=Catharanthus roseus GN=CYP72A1 PE=2 SV=1//0
Solyc05g047540.2	12	1	3.70631	0.00195781	0.0270574	sp|Q9M2A1|PP263_ARATH Pentatricopeptide repeat-containing protein At3g42630 OS=Arabidopsis thaliana GN=At3g42630 PE=2 SV=2//9.00676e-106
Solyc01g100530.2	22.5	2	3.697	0.00114511	0.018917	sp|Q8BG67|EFR3A_MOUSE Protein EFR3 homolog A OS=Mus musculus GN=Efr3a PE=1 SV=1//3.77666e-14
Solyc00g106650.1	17	1.5	3.67931	0.00308822	0.0374223	sp|Q8W3M7|Y4598_ARATH Uncharacterized protein At4g06598 OS=Arabidopsis thaliana GN=At4g06598 PE=2 SV=2//4.73163e-18
Solyc10g086490.1	11.5	1	3.64549	0.00238295	0.0311337	sp|Q9LQN6|P2C04_ARATH Probable protein phosphatase 2C 4 OS=Arabidopsis thaliana GN=PLL5 PE=1 SV=1//0
Solyc11g044350.1	11.5	1	3.64549	0.00241689	0.0314124	sp|B6EUA9|PR40A_ARATH Pre-mRNA-processing protein 40A OS=Arabidopsis thaliana GN=PRP40A PE=1 SV=1//4.59348e-11
Solyc08g080400.1	47	4.5	3.63864	0.000369456	0.00901541	sp|Q9CAN3|SCL28_ARATH Scarecrow-like protein 28 OS=Arabidopsis thaliana GN=SCL28 PE=2 SV=1//0
Solyc02g091770.1	16.5	1.5	3.63653	0.00269667	0.0339286	sp|Q0WVX5|SSY4_ARATH Probable starch synthase 4, chloroplastic/amyloplastic OS=Arabidopsis thaliana GN=SS4 PE=2 SV=1//6.1481e-55
Solyc12g019410.1	112.5	11	3.63186	8.97027e-05	0.00344838	sp|Q05609|CTR1_ARATH Serine/threonine-protein kinase CTR1 OS=Arabidopsis thaliana GN=CTR1 PE=1 SV=1//1.81368e-38
Solyc03g025580.1	36.5	3.5	3.62525	0.00200071	0.027471	-//-
Solyc06g072160.2	302.5	30	3.62185	4.01232e-07	0.000113111	sp|Q8LEB2|ADHL6_ARATH Alcohol dehydrogenase-like 6 OS=Arabidopsis thaliana GN=At5g24760 PE=2 SV=2//0
Solyc12g088940.1	21	2	3.59798	0.00277234	0.0344679	sp|Q39008|M3K1_ARATH Mitogen-activated protein kinase kinase kinase 1 OS=Arabidopsis thaliana GN=MEKK1 PE=1 SV=2//1.61323e-68
Solyc01g008540.2	371.5	37.5	3.59757	1.72298e-05	0.00121185	sp|Q9S9N9|CCR1_ARATH Cinnamoyl-CoA reductase 1 OS=Arabidopsis thaliana GN=CCR1 PE=1 SV=1//1.07909e-82
Solyc11g021310.1	50.5	5	3.59431	0.000205392	0.00595981	sp|Q2MI42|YCF1_SOLLC Putative membrane protein ycf1 OS=Solanum lycopersicum GN=ycf1-A PE=3 SV=1//0
Solyc04g076100.2	16	1.5	3.59244	0.00364655	0.0419384	-//-
Solyc04g076490.2	99.5	10	3.59061	7.59207e-06	0.000713428	-//-
Solyc02g088450.2	11	1	3.58199	0.00285814	0.035332	-//-
Solyc12g094660.1	201	20.5	3.57867	6.74617e-07	0.000163583	sp|Q39214|RPM1_ARATH Disease resistance protein RPM1 OS=Arabidopsis thaliana GN=RPM1 PE=1 SV=1//3.72782e-59
Solyc06g073140.1	25.5	2.5	3.57351	0.00108896	0.018284	-//-
Solyc01g103610.2	49.5	5	3.56552	0.000122057	0.00420291	sp|Q6L440|R1A3_SOLDE Putative late blight resistance protein homolog R1A-3 OS=Solanum demissum GN=R1A-3 PE=5 SV=2//3.41339e-24
Solyc01g098300.1	35	3.5	3.5649	0.00178668	0.0254114	-//-
Solyc01g005800.2	44.5	4.5	3.55998	0.00016359	0.00513345	-//-
Solyc01g079440.1	15.5	1.5	3.54696	0.00394777	0.0441862	-//-
Solyc03g095310.2	129	13.5	3.53697	7.0562e-05	0.00296215	sp|Q9FF18|C7351_ARATH Cytokinin hydroxylase OS=Arabidopsis thaliana GN=CYP735A1 PE=1 SV=1//5.83246e-85
Solyc12g099260.1	209	22	3.53372	4.16442e-06	0.000502239	sp|Q93VT8|ACLB1_ORYSJ ATP-citrate synthase beta chain protein 1 OS=Oryza sativa subsp. japonica GN=ACLB-1 PE=2 SV=1//0
Solyc03g119120.2	43.5	4.5	3.52727	0.000206701	0.00599277	sp|Q9SY02|PP301_ARATH Pentatricopeptide repeat-containing protein At4g02750 OS=Arabidopsis thaliana GN=PCMP-H24 PE=2 SV=1//0
Solyc06g052010.1	10.5	1	3.51557	0.00431849	0.0469122	sp|Q9SF32|IQD1_ARATH Protein IQ-DOMAIN 1 OS=Arabidopsis thaliana GN=IQD1 PE=1 SV=1//9.74171e-09
Solyc09g007050.1	29	3	3.50787	0.000515989	0.0110512	sp|Q9ZUT5|PP191_ARATH Pentatricopeptide repeat-containing protein At2g37310 OS=Arabidopsis thaliana GN=PCMP-E49 PE=2 SV=1//0
Solyc09g007910.2	2521.5	272.5	3.50331	1.49615e-10	2.07516e-07	sp|P26600|PAL5_SOLLC Phenylalanine ammonia-lyase OS=Solanum lycopersicum GN=PAL5 PE=3 SV=1//1.17458e-167
Solyc07g063750.2	33.5	3.5	3.50191	0.000376117	0.00910344	sp|O81832|Y4729_ARATH G-type lectin S-receptor-like serine/threonine-protein kinase At4g27290 OS=Arabidopsis thaliana GN=At4g27290 PE=2 SV=4//0
Solyc01g060050.1	107	11.5	3.49627	1.97775e-05	0.00131125	sp|Q9NSI6|BRWD1_HUMAN Bromodomain and WD repeat-containing protein 1 OS=Homo sapiens GN=BRWD1 PE=1 SV=4//7.2636e-72
Solyc06g071620.2	267	29	3.49051	3.43584e-07	0.000103573	sp|O75643|U520_HUMAN U5 small nuclear ribonucleoprotein 200 kDa helicase OS=Homo sapiens GN=SNRNP200 PE=1 SV=2//2.75149e-11
Solyc01g067520.2	28.5	3	3.48288	0.00155657	0.0232127	sp|Q9SZL9|CSLD4_ARATH Cellulose synthase-like protein D4 OS=Arabidopsis thaliana GN=CSLD4 PE=2 SV=1//0
Solyc04g072840.2	267	29.5	3.46596	1.91132e-07	6.83249e-05	-//-
Solyc11g011980.1	23.5	2.5	3.45621	0.00173168	0.0248212	sp|P43254|COP1_ARATH E3 ubiquitin-protein ligase COP1 OS=Arabidopsis thaliana GN=COP1 PE=1 SV=2//0
Solyc05g005650.1	45.5	5	3.44425	0.000489736	0.0107275	-//-
Solyc02g032460.1	58.5	6.5	3.43647	9.87809e-05	0.00365163	-//-
Solyc02g076740.1	32	3.5	3.43605	0.00134849	0.0210866	-//-
Solyc10g078880.1	45	5	3.42835	0.000994247	0.0172554	sp|Q10233|RPC2_SCHPO DNA-directed RNA polymerase III subunit RPC2 OS=Schizosaccharomyces pombe (strain 972 / ATCC 24843) GN=rpc2 PE=2 SV=1//0
Solyc01g034160.1	23	2.5	3.42533	0.00112413	0.0187041	sp|P10978|POLX_TOBAC Retrovirus-related Pol polyprotein from transposon TNT 1-94 OS=Nicotiana tabacum PE=2 SV=1//2.11403e-110
Solyc05g050630.2	101.5	11.5	3.42022	1.70324e-05	0.00121025	sp|F4J5S1|CLU_ARATH Clustered mitochondria protein OS=Arabidopsis thaliana GN=FMT PE=2 SV=1//3.73386e-91
Solyc04g081060.2	36	4	3.41961	0.00076515	0.0143492	sp|Q54NP8|KIF4_DICDI Kinesin-related protein 4 OS=Dictyostelium discoideum GN=kif4 PE=2 SV=1//1.32212e-74
Solyc11g045000.1	36	4	3.41961	0.000352845	0.00869233	sp|Q9LX30|GCN2_ARATH Probable serine/threonine-protein kinase GCN2 OS=Arabidopsis thaliana GN=GCN2 PE=2 SV=2//1.36992e-51
Solyc08g074520.1	236.5	27	3.41817	6.34783e-07	0.000156558	sp|O14981|BTAF1_HUMAN TATA-binding protein-associated factor 172 OS=Homo sapiens GN=BTAF1 PE=1 SV=2//1.3381e-29
Solyc10g076370.1	101	11.5	3.4131	0.000747438	0.0141615	sp|Q0JQF7|DRE2A_ORYSJ Dehydration-responsive element-binding protein 2A OS=Oryza sativa subsp. japonica GN=DREB2A PE=2 SV=1//2.31228e-34
Solyc04g071990.2	1421	163.5	3.41246	7.25454e-08	3.46888e-05	sp|Q9SQI2|GIGAN_ARATH Protein GIGANTEA OS=Arabidopsis thaliana GN=GI PE=1 SV=2//0
Solyc08g079310.2	166	19	3.41169	1.30208e-05	0.00101006	sp|Q9SD85|F3PH_ARATH Flavonoid 3&apos;-monooxygenase OS=Arabidopsis thaliana GN=CYP75B1 PE=1 SV=1//2.79301e-106
Solyc09g091670.2	83	9.5	3.40232	0.000836694	0.0151977	sp|Q949G3|PDR1_NICPL Pleiotropic drug resistance protein 1 OS=Nicotiana plumbaginifolia GN=PDR1 PE=1 SV=1//0
Solyc06g048620.2	14	1.5	3.40123	0.00331163	0.0392826	sp|Q9LRT1|Y3804_ARATH Probably inactive leucine-rich repeat receptor-like protein kinase At3g28040 OS=Arabidopsis thaliana GN=At3g28040 PE=2 SV=1//0
Solyc02g024070.2	65.5	7.5	3.39678	0.000259023	0.00706657	sp|Q6AST1|HOX32_ORYSJ Homeobox-leucine zipper protein HOX32 OS=Oryza sativa subsp. japonica GN=HOX32 PE=2 SV=1//0
Solyc03g111990.2	69.5	8	3.39067	5.48929e-05	0.0025345	sp|P37117|C71A4_SOLME Cytochrome P450 71A4 OS=Solanum melongena GN=CYP71A4 PE=2 SV=1//0
Solyc04g076460.2	227.5	26.5	3.38906	8.97495e-07	0.000194504	sp|Q42371|ERECT_ARATH LRR receptor-like serine/threonine-protein kinase ERECTA OS=Arabidopsis thaliana GN=ERECTA PE=1 SV=1//3.68914e-08
Solyc01g081410.2	65	7.5	3.38574	0.000113321	0.00400375	-//-
Solyc00g006820.2	86	10	3.38051	4.83284e-05	0.00232293	sp|Q9LYR6|PTR49_ARATH Probable peptide/nitrate transporter At5g13400 OS=Arabidopsis thaliana GN=At5g13400 PE=2 SV=1//0
Solyc02g083980.2	60.5	7	3.3801	0.000155242	0.0049205	sp|Q69SG5|GUN24_ORYSJ Endoglucanase 24 OS=Oryza sativa subsp. japonica GN=Os09g0533900 PE=2 SV=1//0
Solyc01g087410.2	234.5	27.5	3.37959	6.22229e-07	0.000156346	sp|Q6PDK2|MLL2_MOUSE Histone-lysine N-methyltransferase MLL2 OS=Mus musculus GN=Mll2 PE=1 SV=2//2.04349e-17
Solyc07g056410.2	81	9.5	3.36718	4.43493e-05	0.00222227	sp|Q9SHI2|Y1723_ARATH Leucine-rich repeat receptor-like serine/threonine-protein kinase At1g17230 OS=Arabidopsis thaliana GN=At1g17230 PE=2 SV=2//0
Solyc01g008210.2	68	8	3.35924	8.77342e-05	0.00339529	-//-
Solyc02g084290.1	68	8	3.35924	8.30674e-05	0.00328434	-//-
Solyc12g062510.1	34.5	4	3.3584	0.000519523	0.0110995	sp|Q9SX33|ALA9_ARATH Putative phospholipid-transporting ATPase 9 OS=Arabidopsis thaliana GN=ALA9 PE=2 SV=1//2.29359e-63
Solyc04g051560.1	134.5	16	3.35432	1.02931e-05	0.000866296	-//-
Solyc02g043810.2	26	3	3.35097	0.00256487	0.0328422	sp|Q9LVD8|CAP7_ARATH Putative clathrin assembly protein At5g57200 OS=Arabidopsis thaliana GN=At5g57200 PE=2 SV=1//0
Solyc03g005140.1	42.5	5	3.3461	0.000856589	0.0154538	sp|Q9SBA7|STP8_ARATH Sugar transport protein 8 OS=Arabidopsis thaliana GN=STP8 PE=2 SV=2//0
Solyc01g104490.2	30	3.5	3.34328	0.000716635	0.0137407	sp|P18296|CUT1_SCHPO Separin OS=Schizosaccharomyces pombe (strain 972 / ATCC 24843) GN=cut1 PE=1 SV=3//2.51971e-40
Solyc09g090220.2	38	4.5	3.3328	0.000419448	0.00976788	sp|Q9LW63|PP251_ARATH Putative pentatricopeptide repeat-containing protein At3g23330 OS=Arabidopsis thaliana GN=PCMP-H32 PE=3 SV=1//0
Solyc05g021110.2	46	5.5	3.32599	0.00020171	0.00589737	-//-
Solyc06g010210.2	50	6	3.32341	0.000574239	0.0118241	sp|Q9M658|MOM1_ARATH Helicase protein MOM1 OS=Arabidopsis thaliana GN=MOM1 PE=1 SV=1//5.88807e-24
Solyc01g006920.2	33.5	4	3.31611	0.000510772	0.0109666	sp|Q9SVA5|PP357_ARATH Pentatricopeptide repeat-containing protein At4g39530 OS=Arabidopsis thaliana GN=PCMP-E52 PE=1 SV=1//7.03916e-74
Solyc06g054150.1	334	41	3.31582	4.63503e-05	0.00227425	-//-
Solyc11g065780.1	45.5	5.5	3.31026	0.000358384	0.00878851	sp|Q9LRR4|R13L1_ARATH Putative disease resistance RPP13-like protein 1 OS=Arabidopsis thaliana GN=RPPL1 PE=2 SV=1//7.24043e-23
Solyc00g282510.1	582	72	3.30649	3.51051e-05	0.00190901	sp|P25872|PAL1_TOBAC Phenylalanine ammonia-lyase OS=Nicotiana tabacum GN=TPA1 PE=2 SV=1//0
Solyc02g085400.2	287	35.5	3.30416	6.40889e-05	0.00277439	-//-
Solyc02g084310.1	53	6.5	3.29431	0.000166772	0.00517711	-//-
Solyc10g024300.1	53	6.5	3.29431	0.000172753	0.00527773	sp|P93648|LONM_MAIZE Lon protease homolog, mitochondrial OS=Zea mays GN=LON2 PE=1 SV=1//2.45701e-87
Solyc00g007110.2	73	9	3.29423	7.21667e-05	0.00301129	sp|P42566|EPS15_HUMAN Epidermal growth factor receptor substrate 15 OS=Homo sapiens GN=EPS15 PE=1 SV=2//1.12156e-09
Solyc12g027590.1	48.5	6	3.27957	0.00024954	0.00688368	sp|Q9ESJ0|XPO4_MOUSE Exportin-4 OS=Mus musculus GN=Xpo4 PE=1 SV=2//6.44887e-09
Solyc01g056740.1	28.5	3.5	3.26956	0.000975023	0.0170151	-//-
Solyc08g016060.1	24.5	3	3.26562	0.00251083	0.0324137	sp|Q5JSL3|DOC11_HUMAN Dedicator of cytokinesis protein 11 OS=Homo sapiens GN=DOCK11 PE=1 SV=2//7.44882e-12
Solyc04g080380.2	180.5	23	3.2586	6.21747e-06	0.000653306	sp|B2HD96|Y2791_MYCMM Putative S-adenosyl-L-methionine-dependent methyltransferase MMAR_2791 OS=Mycobacterium marinum (strain ATCC BAA-535 / M) GN=MMAR_2791 PE=3 SV=1//3.17267e-15
Solyc11g006700.1	36	4.5	3.25503	0.000416587	0.00971478	sp|Q9LZ19|PP364_ARATH Pentatricopeptide repeat-containing protein At5g04780 OS=Arabidopsis thaliana GN=PCMP-H16 PE=2 SV=2//0
Solyc03g113070.2	168	21.5	3.25182	3.11773e-05	0.00175784	sp|Q84K47|AB2A_ARATH ABC transporter A family member 2 OS=Arabidopsis thaliana GN=ABCA2 PE=2 SV=1//0
Solyc01g005080.2	74.5	9.5	3.24667	0.000234609	0.00659778	sp|Q9SIS3|MA656_ARATH 65-kDa microtubule-associated protein 6 OS=Arabidopsis thaliana GN=MAP65-6 PE=1 SV=1//0
Solyc09g074730.1	109	14	3.24221	2.36372e-05	0.00147946	sp|Q38796|LUMI_ARATH Homeobox protein LUMINIDEPENDENS OS=Arabidopsis thaliana GN=LD PE=1 SV=2//8.91291e-32
Solyc08g065230.1	39.5	5	3.24077	0.000387441	0.0092844	sp|Q9FPR3|EDR1_ARATH Serine/threonine-protein kinase EDR1 OS=Arabidopsis thaliana GN=EDR1 PE=1 SV=1//6.58873e-11
Solyc04g055000.2	128	16.5	3.2389	3.86767e-05	0.00203199	sp|Q84JR9|TTL4_ARATH TPR repeat-containing thioredoxin TTL4 OS=Arabidopsis thaliana GN=TTL4 PE=2 SV=1//1.77097e-96
Solyc01g006660.1	24	3	3.23601	0.00151261	0.0227746	sp|O65351|SUBL_ARATH Subtilisin-like protease OS=Arabidopsis thaliana GN=ARA12 PE=1 SV=1//1.34084e-132
Solyc07g005500.2	131.5	17	3.23507	1.40551e-05	0.00105948	sp|Q9LVN1|FH13_ARATH Formin-like protein 13 OS=Arabidopsis thaliana GN=FH13 PE=2 SV=3//0
Solyc04g076500.2	327	42.5	3.2336	3.27121e-07	0.000102188	sp|Q54U63|LVSC_DICDI BEACH domain-containing protein lvsC OS=Dictyostelium discoideum GN=lvsC PE=4 SV=2//3.49795e-68
Solyc01g095320.2	29051.5	3791.5	3.23174	8.57254e-09	6.75575e-06	sp|O82345|BAG6_ARATH BAG family molecular chaperone regulator 6 OS=Arabidopsis thaliana GN=BAG6 PE=1 SV=1//4.05001e-29
Solyc02g093330.2	474.5	62	3.22723	1.15124e-07	4.69639e-05	sp|P52948|NUP98_HUMAN Nuclear pore complex protein Nup98-Nup96 OS=Homo sapiens GN=NUP98 PE=1 SV=4//1.53493e-23
Solyc02g086570.1	20	2.5	3.22475	0.00369012	0.0422712	sp|Q9SIT7|PP151_ARATH Pentatricopeptide repeat-containing protein At2g13600 OS=Arabidopsis thaliana GN=PCMP-E76 PE=2 SV=1//6.03967e-133
Solyc10g049740.1	126.5	16.5	3.22191	0.000115521	0.00404206	sp|P79051|RHP16_SCHPO ATP-dependent helicase rhp16 OS=Schizosaccharomyces pombe (strain 972 / ATCC 24843) GN=rhp16 PE=2 SV=2//6.35606e-20
Solyc03g119300.2	115	15	3.22084	0.000107633	0.00386354	sp|O14099|YERG_SCHPO Uncharacterized RING finger protein C2F3.16 OS=Schizosaccharomyces pombe (strain 972 / ATCC 24843) GN=SPAC2F3.16 PE=2 SV=1//7.18919e-62
Solyc11g062100.1	107	14	3.21552	0.000141284	0.00461302	sp|Q9SH30|HMA5_ARATH Putative copper-transporting ATPase HMA5 OS=Arabidopsis thaliana GN=HMA5 PE=2 SV=2//0
Solyc06g074570.1	118	15.5	3.21108	0.000188526	0.00559687	-//-
Solyc02g085430.2	23.5	3	3.20578	0.00184553	0.0260138	sp|Q8GX23|PERK5_ARATH Proline-rich receptor-like protein kinase PERK5 OS=Arabidopsis thaliana GN=PERK5 PE=2 SV=1//2.40523e-174
Solyc09g074700.1	53.5	7	3.20305	0.000420777	0.0097812	sp|Q38796|LUMI_ARATH Homeobox protein LUMINIDEPENDENS OS=Arabidopsis thaliana GN=LD PE=1 SV=2//2.08974e-06
Solyc01g095720.2	72	9.5	3.1975	0.00015506	0.00491922	-//-
Solyc05g009240.2	42	5.5	3.19508	0.00137513	0.0213154	-//-
Solyc10g054480.1	34.5	4.5	3.19382	0.000736761	0.0140138	sp|A6P6W1|CASL2_CANSA Cannabidiolic acid synthase-like 2 OS=Cannabis sativa GN=CBDAS3 PE=2 SV=1//2.176e-77
Solyc11g008530.1	1160	157	3.17818	2.08473e-06	0.000325048	sp|Q3EBC8|DCL2_ARATH Endoribonuclease Dicer homolog 2 OS=Arabidopsis thaliana GN=At3g03300 PE=1 SV=2//0
Solyc00g143770.1	203	27.5	3.17159	3.99454e-06	0.000491172	sp|Q8S3C9|DRP1D_ARATH Dynamin-related protein 1D OS=Arabidopsis thaliana GN=DRP1D PE=2 SV=2//3.48685e-13
Solyc04g039940.1	37.5	5	3.16603	0.00046507	0.0104243	sp|O64766|PP185_ARATH Pentatricopeptide repeat-containing protein At2g35030, mitochondrial OS=Arabidopsis thaliana GN=PCMP-E15 PE=2 SV=1//4.57933e-34
Solyc01g060090.1	117.5	16	3.15955	2.8433e-05	0.00166539	sp|Q54I18|SMEK_DICDI Suppressor of Mek1 OS=Dictyostelium discoideum GN=smkA PE=1 SV=1//2.16459e-27
Solyc04g082860.1	30	4	3.15747	0.00114179	0.018889	sp|P0C7P7|U74E1_ARATH UDP-glycosyltransferase 74E1 OS=Arabidopsis thaliana GN=UGT74E1 PE=3 SV=1//4.27907e-113
Solyc07g043620.2	403	55.5	3.15107	1.12933e-07	4.66185e-05	sp|Q9ZTX8|ARFF_ARATH Auxin response factor 6 OS=Arabidopsis thaliana GN=ARF6 PE=1 SV=2//0
Solyc05g016460.1	348.5	48	3.1504	1.97584e-06	0.000314276	sp|F4I4P3|MED23_ARATH Mediator of RNA polymerase II transcription subunit 23 OS=Arabidopsis thaliana GN=MED23 PE=1 SV=1//0
Solyc06g042960.1	163.5	22.5	3.1475	2.16148e-05	0.00140618	-//-
Solyc09g098250.2	203	28	3.14572	4.27598e-06	0.00050604	sp|P0CB22|ATX2_ARATH Histone-lysine N-methyltransferase ATX2 OS=Arabidopsis thaliana GN=ATX2 PE=2 SV=1//1.12688e-103
Solyc03g111560.2	947.5	131.5	3.14174	1.88595e-09	1.81654e-06	sp|Q9SJM0|CALSA_ARATH Callose synthase 10 OS=Arabidopsis thaliana GN=CALS10 PE=2 SV=5//0
Solyc01g010480.2	209.5	29	3.14078	6.06944e-06	0.000643034	sp|O64511|TLOV1_ARATH Protein TWIN LOV 1 OS=Arabidopsis thaliana GN=TLP1 PE=1 SV=2//1.27663e-18
Solyc03g118790.1	80	11	3.14059	0.000102686	0.00374482	sp|Q9LSK8|PP240_ARATH Pentatricopeptide repeat-containing protein At3g18020 OS=Arabidopsis thaliana GN=At3g18020 PE=2 SV=1//0
Solyc10g054040.1	101	14	3.13236	0.000118453	0.00411559	sp|Q9SEI3|PS10A_ARATH 26S protease regulatory subunit 10B homolog A OS=Arabidopsis thaliana GN=RPT4A PE=2 SV=1//0
Solyc08g074510.1	33	4.5	3.12991	0.000907185	0.0160821	sp|O14981|BTAF1_HUMAN TATA-binding protein-associated factor 172 OS=Homo sapiens GN=BTAF1 PE=1 SV=2//6.32489e-12
Solyc11g065790.1	75.5	10.5	3.12345	0.000203108	0.00593326	sp|Q7XA40|RGA3_SOLBU Putative disease resistance protein RGA3 OS=Solanum bulbocastanum GN=RGA3 PE=2 SV=2//1.00619e-25
Solyc08g068030.1	18.5	2.5	3.11293	0.00302462	0.0368642	-//-
Solyc06g065350.2	85.5	12	3.11234	7.84336e-05	0.00317166	sp|Q6GQV7|EDRF1_MOUSE Erythroid differentiation-related factor 1 OS=Mus musculus GN=Edrf1 PE=2 SV=1//5.94455e-37
Solyc01g111500.2	74	10.5	3.09455	0.000471992	0.0105238	sp|P81393|MYB08_ANTMA Myb-related protein 308 OS=Antirrhinum majus GN=MYB308 PE=2 SV=1//1.51572e-111
Solyc11g007580.1	714	102.5	3.09261	9.66898e-09	7.28852e-06	sp|Q8LK56|DME_ARATH Transcriptional activator DEMETER OS=Arabidopsis thaliana GN=DME PE=1 SV=2//1.89344e-39
Solyc10g011690.2	153.5	22	3.08873	1.56177e-05	0.00113048	sp|Q9SYX2|SPA1_ARATH Protein SUPPRESSOR OF PHYA-105 1 OS=Arabidopsis thaliana GN=SPA1 PE=1 SV=1//0
Solyc01g008220.2	39	5.5	3.08846	0.000584103	0.011928	-//-
Solyc10g006330.2	478.5	69	3.08533	7.46968e-08	3.50015e-05	-//-
Solyc08g023640.1	25	3.5	3.08132	0.00211672	0.0285259	sp|A8MQA3|PP330_ARATH Pentatricopeptide repeat-containing protein At4g21065 OS=Arabidopsis thaliana GN=PCMP-H28 PE=2 SV=2//0
Solyc01g111870.1	83.5	12	3.07824	0.000240059	0.00671223	sp|Q9FKS4|ATR_ARATH Serine/threonine-protein kinase ATR OS=Arabidopsis thaliana GN=ATR PE=2 SV=2//0
Solyc01g108000.2	49	7	3.07657	0.00384863	0.0434695	sp|Q9FX99|Y1497_ARATH Probable receptor-like protein kinase At1g49730 OS=Arabidopsis thaliana GN=At1g49730 PE=1 SV=1//0
Solyc01g067790.2	45.5	6.5	3.07469	0.000787448	0.014633	sp|Q6ZW49|PAXI1_HUMAN PAX-interacting protein 1 OS=Homo sapiens GN=PAXIP1 PE=1 SV=2//9.52948e-24
Solyc11g071640.1	152	22	3.07458	0.000351162	0.00866041	sp|Q23892|GLUA_DICDI Lysosomal beta glucosidase OS=Dictyostelium discoideum GN=gluA PE=1 SV=2//4.84631e-64
Solyc02g071800.2	949	138	3.07449	1.49036e-08	1.07663e-05	sp|C0LGG8|Y5343_ARATH Probable LRR receptor-like serine/threonine-protein kinase At1g53430 OS=Arabidopsis thaliana GN=At1g53430 PE=1 SV=1//0
Solyc02g089780.2	97	14	3.07413	0.000684404	0.01331	-//-
Solyc03g093860.1	14.5	2	3.06708	0.00453076	0.0484291	sp|Q9CD72|UVRD1_MYCLE ATP-dependent DNA helicase UvrD1 OS=Mycobacterium leprae (strain TN) GN=uvrD PE=3 SV=1//3.22164e-15
Solyc10g006690.2	76	11	3.0667	0.000455082	0.0102868	sp|O81832|Y4729_ARATH G-type lectin S-receptor-like serine/threonine-protein kinase At4g27290 OS=Arabidopsis thaliana GN=At4g27290 PE=2 SV=4//1.23265e-86
Solyc01g090510.2	31.5	4.5	3.06302	0.00120543	0.0195734	sp|Q9LU94|PP255_ARATH Putative pentatricopeptide repeat-containing protein At3g25970 OS=Arabidopsis thaliana GN=PCMP-E46 PE=3 SV=2//0
Solyc08g066360.2	208.5	30.5	3.06146	9.92367e-06	0.000839276	sp|P34105|MAOX_POPTR NADP-dependent malic enzyme OS=Populus trichocarpa PE=2 SV=3//0
Solyc06g051380.1	96	14	3.05919	7.73096e-05	0.00313648	sp|Q9Y2K9|STB5L_HUMAN Syntaxin-binding protein 5-like OS=Homo sapiens GN=STXBP5L PE=2 SV=2//3.17298e-20
Solyc04g049930.2	663.5	97.5	3.05885	1.70003e-08	1.20303e-05	-//-
Solyc06g061280.2	102.5	15	3.055	0.00144181	0.0220241	sp|Q500U8|TKPR1_ARATH Tetraketide alpha-pyrone reductase 1 OS=Arabidopsis thaliana GN=TKPR1 PE=2 SV=1//9.89849e-34
Solyc03g116830.2	230.5	34	3.05005	4.89069e-06	0.000552393	-//-
Solyc03g114500.2	2115	313	3.04988	3.54983e-08	1.9639e-05	sp|Q9C9C4|ENO1_ARATH Enolase 1, chloroplastic OS=Arabidopsis thaliana GN=ENO1 PE=1 SV=1//0
Solyc01g068600.2	68	10	3.0422	0.000670749	0.0131551	sp|Q6DIR8|PALD_XENTR Paladin OS=Xenopus tropicalis GN=pald1 PE=2 SV=1//3.33825e-09
Solyc02g067990.2	138.5	20.5	3.04172	3.41439e-05	0.00187332	-//-
Solyc01g066710.2	51	7.5	3.03648	0.0007579	0.0142678	sp|Q6DF08|UXS1_XENTR UDP-glucuronic acid decarboxylase 1 OS=Xenopus tropicalis GN=uxs1 PE=2 SV=1//7.15018e-26
Solyc01g068540.2	17.5	2.5	3.03325	0.00260564	0.0332049	-//-
Solyc11g017370.1	17.5	2.5	3.03325	0.00418389	0.0459539	sp|Q9LIE7|PP246_ARATH Pentatricopeptide repeat-containing protein At3g22150, chloroplastic OS=Arabidopsis thaliana GN=PCMP-E95 PE=2 SV=1//0
Solyc07g017650.2	27.5	4	3.03243	0.0020012	0.027471	sp|Q9SMZ4|AASS_ARATH Alpha-aminoadipic semialdehyde synthase OS=Arabidopsis thaliana GN=LKR/SDH PE=1 SV=1//2.12838e-81
Solyc05g012510.2	250	37.5	3.02634	2.11648e-05	0.0013847	sp|P53535|PHSL2_SOLTU Alpha-1,4 glucan phosphorylase L-2 isozyme, chloroplastic/amyloplastic OS=Solanum tuberosum GN=STP-1 PE=1 SV=1//0
Solyc11g044250.1	173.5	26	3.02568	1.93538e-05	0.00129305	sp|Q9M0Z3|KEA3_ARATH K(+) efflux antiporter 3, chloroplastic OS=Arabidopsis thaliana GN=KEA3 PE=1 SV=2//7.75373e-152
Solyc05g008070.2	34	5	3.02512	0.00451063	0.0482735	sp|Q6L400|R1B16_SOLDE Putative late blight resistance protein homolog R1B-16 OS=Solanum demissum GN=R1B-16 PE=3 SV=1//8.20363e-84
Solyc05g026070.1	130	19.5	3.02208	4.99053e-05	0.00238029	-//-
Solyc01g102700.2	715.5	108	3.02033	2.542e-06	0.000368802	sp|Q9LT96|Y5977_ARATH Probable leucine-rich repeat receptor-like protein kinase At5g49770 OS=Arabidopsis thaliana GN=At5g49770 PE=2 SV=1//0
Solyc09g060080.2	672	101.5	3.01928	3.26105e-08	1.9496e-05	sp|Q8CHI8|EP400_MOUSE E1A-binding protein p400 OS=Mus musculus GN=Ep400 PE=1 SV=3//7.88869e-12
Solyc01g006680.2	241.5	36.5	3.01531	0.000370614	0.00903245	sp|B5XF11|KDM8_SALSA Lysine-specific demethylase 8 OS=Salmo salar GN=kdm8 PE=2 SV=1//2.42243e-71
Solyc04g050520.2	596.5	90.5	3.01263	1.11981e-07	4.66185e-05	sp|Q92616|GCN1L_HUMAN Translational activator GCN1 OS=Homo sapiens GN=GCN1L1 PE=1 SV=6//3.5303e-68
Solyc10g086000.1	445	67.5	3.01229	1.854e-07	6.69662e-05	sp|A2XFB7|PRR73_ORYSI Two-component response regulator-like PRR73 OS=Oryza sativa subsp. indica GN=PRR73 PE=2 SV=2//8.09411e-98
Solyc02g082440.1	20.5	3	3.00975	0.00332536	0.0393807	-//-
Solyc09g082400.1	27	4	3.00607	0.0024343	0.031614	sp|Q9C9I6|PP116_ARATH Pentatricopeptide repeat-containing protein At1g71490 OS=Arabidopsis thaliana GN=PCMP-E67 PE=2 SV=1//0
Solyc05g006710.2	33.5	5	3.00381	0.00146028	0.0222474	-//-
Solyc08g016610.1	49.5	7.5	2.99351	0.000904467	0.0160503	-//-
Solyc06g011370.2	408.5	63.5	2.9768	7.45882e-06	0.000706652	sp|Q0E3C8|CLPB3_ORYSJ Chaperone protein ClpB3, mitochondrial OS=Oryza sativa subsp. japonica GN=CLPB3 PE=2 SV=3//2.88217e-112
Solyc06g082230.2	52	8	2.97295	0.000434803	0.00997193	sp|Q9LMJ1|CHX14_ARATH Cation/H(+) antiporter 14 OS=Arabidopsis thaliana GN=CHX14 PE=2 SV=1//0
Solyc08g061520.2	180	28	2.97234	7.39421e-05	0.00305231	sp|P08799|MYS2_DICDI Myosin-2 heavy chain OS=Dictyostelium discoideum GN=mhcA PE=1 SV=3//8.5027e-116
Solyc04g072830.2	801	125.5	2.96675	2.10598e-08	1.44828e-05	sp|Q00416|SEN1_YEAST Helicase SEN1 OS=Saccharomyces cerevisiae (strain ATCC 204508 / S288c) GN=SEN1 PE=1 SV=2//8.03676e-80
Solyc03g097850.1	48.5	7.5	2.96413	0.00050552	0.0108746	sp|Q9LFL5|PP390_ARATH Pentatricopeptide repeat-containing protein At5g16860 OS=Arabidopsis thaliana GN=PCMP-H92 PE=2 SV=1//0
Solyc06g009290.2	93	14.5	2.9633	0.00281691	0.0349218	sp|Q9M1Q9|AB21B_ARATH ABC transporter B family member 21 OS=Arabidopsis thaliana GN=ABCB21 PE=1 SV=2//0
Solyc08g021890.2	264.5	41.5	2.96194	4.59695e-06	0.000531331	sp|F4IVL6|GRV2_ARATH DnaJ homolog subfamily C GRV2 OS=Arabidopsis thaliana GN=GRV2 PE=1 SV=1//8.18946e-141
Solyc06g083420.1	1066.5	168	2.95934	9.23959e-09	7.11961e-06	sp|Q8CHI8|EP400_MOUSE E1A-binding protein p400 OS=Mus musculus GN=Ep400 PE=1 SV=3//2.10258e-10
Solyc11g013820.1	117.5	18.5	2.95176	7.73379e-05	0.00313648	-//-
Solyc06g072020.1	120.5	19	2.94991	0.000166576	0.00517711	-//-
Solyc04g076980.2	315.5	50	2.9482	1.74434e-06	0.000286658	sp|Q9LJM4|IKU2_ARATH Receptor-like protein kinase HAIKU2 OS=Arabidopsis thaliana GN=IKU2 PE=1 SV=1//8.01032e-08
Solyc04g010180.2	154.5	24.5	2.94373	4.62191e-05	0.00227425	-//-
Solyc07g007850.2	104	16.5	2.93963	0.00011597	0.00404787	-//-
Solyc04g009220.1	57	9	2.93792	0.000891106	0.0158946	sp|P0C8Q6|PP368_ARATH Putative pentatricopeptide repeat-containing protein At5g08310, mitochondrial OS=Arabidopsis thaliana GN=At5g08310 PE=3 SV=1//0
Solyc11g017170.1	281.5	45	2.93532	3.3479e-06	0.000446493	sp|P98205|ALA2_ARATH Phospholipid-transporting ATPase 2 OS=Arabidopsis thaliana GN=ALA2 PE=1 SV=1//0
Solyc03g115770.2	989	158.5	2.93442	1.51161e-07	5.63602e-05	sp|Q9LKL2|APRR1_ARATH Two-component response regulator-like APRR1 OS=Arabidopsis thaliana GN=APRR1 PE=1 SV=1//5.69864e-158
Solyc08g081110.2	38	6	2.92851	0.00109565	0.0183431	sp|O81635|ATK4_ARATH Kinesin-4 OS=Arabidopsis thaliana GN=ATK4 PE=1 SV=2//2.54574e-76
Solyc10g049750.1	38	6	2.92851	0.00191003	0.0266199	sp|P31244|RAD16_YEAST DNA repair protein RAD16 OS=Saccharomyces cerevisiae (strain ATCC 204508 / S288c) GN=RAD16 PE=1 SV=1//5.25191e-24
Solyc03g114980.2	53.5	8.5	2.92786	0.000489176	0.0107264	-//-
Solyc09g063090.2	41	6.5	2.92483	0.000947474	0.0166348	-//-
Solyc10g077000.1	467.5	75.5	2.92215	3.20998e-07	0.000101719	-//-
Solyc03g114580.2	843	136.5	2.91939	3.0893e-08	1.91288e-05	sp|Q54R62|UCKC_DICDI Uridine-cytidine kinase C OS=Dictyostelium discoideum GN=udkC PE=3 SV=1//1.82786e-126
Solyc01g106340.2	50	8	2.91649	0.00207819	0.0282261	sp|Q7XJJ7|FAAH_ARATH Fatty acid amide hydrolase OS=Arabidopsis thaliana GN=FAAH PE=1 SV=1//0
Solyc08g005390.1	50	8	2.91649	0.0007601	0.0142931	sp|Q9SJZ3|PP169_ARATH Pentatricopeptide repeat-containing protein At2g22410, mitochondrial OS=Arabidopsis thaliana GN=PCMP-E28 PE=2 SV=1//8.3324e-156
Solyc06g071100.2	4751	771.5	2.91629	1.07344e-09	1.19065e-06	sp|Q08435|PMA1_NICPL Plasma membrane ATPase 1 OS=Nicotiana plumbaginifolia GN=PMA1 PE=2 SV=1//0
Solyc09g074720.1	90	14.5	2.91605	0.00022693	0.00643593	sp|Q38796|LUMI_ARATH Homeobox protein LUMINIDEPENDENS OS=Arabidopsis thaliana GN=LD PE=1 SV=2//2.26249e-69
Solyc06g060050.1	31.5	5	2.91531	0.00436152	0.0471433	sp|Q9LXE8|PP386_ARATH Pentatricopeptide repeat-containing protein At5g15340, mitochondrial OS=Arabidopsis thaliana GN=PCMP-H91 PE=2 SV=1//0
Solyc11g007230.1	31.5	5	2.91531	0.0038336	0.0433527	sp|Q9LFI1|PP280_ARATH Pentatricopeptide repeat-containing protein At3g53360, mitochondrial OS=Arabidopsis thaliana GN=PCMP-E86 PE=2 SV=1//1.93315e-53
Solyc02g082660.2	594	96.5	2.9141	5.29872e-07	0.000140254	sp|Q9UHC1|MLH3_HUMAN DNA mismatch repair protein Mlh3 OS=Homo sapiens GN=MLH3 PE=1 SV=3//1.64128e-16
Solyc12g095890.1	879	143	2.91266	2.82978e-08	1.82047e-05	sp|Q54J73|PAP_DICDI Poly(A) polymerase OS=Dictyostelium discoideum GN=papA PE=3 SV=1//3.35797e-132
Solyc12g042200.1	234	38	2.91193	1.48798e-05	0.00110694	sp|Q96DI7|SNR40_HUMAN U5 small nuclear ribonucleoprotein 40 kDa protein OS=Homo sapiens GN=SNRNP40 PE=1 SV=1//2.80485e-07
Solyc04g009210.1	40.5	6.5	2.90718	0.00113048	0.0187568	sp|P0C8Q7|PP369_ARATH Pentatricopeptide repeat-containing protein At5g08305 OS=Arabidopsis thaliana GN=PCMP-E105 PE=2 SV=1//0
Solyc02g088330.2	92.5	15	2.90708	0.000196057	0.00576647	sp|F4I114|Y1960_ARATH Probable serine/threonine-protein kinase At1g09600 OS=Arabidopsis thaliana GN=At1g09600 PE=3 SV=1//1.9967e-169
Solyc01g057850.2	318.5	52	2.90542	2.56115e-06	0.000369712	sp|Q8CCP0|NEMF_MOUSE Nuclear export mediator factor Nemf OS=Mus musculus GN=Nemf PE=1 SV=2//3.18236e-105
Solyc09g014990.2	135	22	2.9036	0.0017901	0.0254457	sp|Q8S8P5|WRK33_ARATH Probable WRKY transcription factor 33 OS=Arabidopsis thaliana GN=WRKY33 PE=1 SV=2//1.90378e-112
Solyc03g083590.2	19	3	2.90074	0.00470914	0.049632	sp|Q6AX33|MAST3_XENLA Microtubule-associated serine/threonine-protein kinase 3 OS=Xenopus laevis GN=mast3 PE=2 SV=1//5.42636e-88
Solyc01g094050.1	256	42	2.89761	8.05889e-06	0.000735374	sp|Q54U63|LVSC_DICDI BEACH domain-containing protein lvsC OS=Dictyostelium discoideum GN=lvsC PE=4 SV=2//3.25152e-25
Solyc01g108100.2	164.5	27	2.89472	0.000829866	0.0151599	-//-
Solyc07g022770.1	119	19.5	2.89464	9.06221e-05	0.00347218	sp|Q9SY55|ECA3_ARATH Calcium-transporting ATPase 3, endoplasmic reticulum-type OS=Arabidopsis thaliana GN=ECA3 PE=2 SV=3//1.04744e-101
Solyc11g066550.1	464.5	76.5	2.89392	3.52341e-07	0.000104422	sp|Q96JG6|CC132_HUMAN Coiled-coil domain-containing protein 132 OS=Homo sapiens GN=CCDC132 PE=1 SV=3//4.28058e-40
Solyc01g105820.2	31	5	2.89231	0.0032795	0.0390376	sp|Q8L7S0|ULP2B_ARATH Probable ubiquitin-like-specific protease 2B OS=Arabidopsis thaliana GN=ULP2B PE=2 SV=3//6.20638e-91
Solyc03g093630.1	34	5.5	2.89113	0.00156426	0.0232693	sp|Q9STF3|PP265_ARATH Pentatricopeptide repeat-containing protein At3g46790, chloroplastic OS=Arabidopsis thaliana GN=CRR2 PE=2 SV=1//1.38646e-31
Solyc11g007840.1	463	76.5	2.88925	5.34785e-07	0.000140482	-//-
Solyc08g067860.1	142.5	23.5	2.88696	0.000190027	0.0056366	-//-
Solyc03g120980.2	14160	2361.5	2.87799	1.66684e-09	1.67288e-06	sp|Q9XIE2|AB36G_ARATH ABC transporter G family member 36 OS=Arabidopsis thaliana GN=ABCG36 PE=1 SV=1//0
Solyc07g008520.2	129.5	21.5	2.8766	7.50258e-05	0.0030776	sp|Q9M390|PTR1_ARATH Peptide transporter PTR1 OS=Arabidopsis thaliana GN=PTR1 PE=2 SV=1//0
Solyc10g083840.1	81.5	13.5	2.87521	0.000288671	0.00759459	sp|P38094|FLUG_EMENI Protein fluG OS=Emericella nidulans (strain FGSC A4 / ATCC 38163 / CBS 112.46 / NRRL 194 / M139) GN=fluG PE=1 SV=1//4.961e-10
Solyc05g050980.2	290	48.5	2.87048	1.77414e-05	0.00123557	sp|P11043|AROA_PETHY 3-phosphoshikimate 1-carboxyvinyltransferase, chloroplastic OS=Petunia hybrida PE=1 SV=1//0
Solyc08g077130.2	114	19	2.86998	0.000123983	0.00425655	sp|Q9LS25|PP420_ARATH Pentatricopeptide repeat-containing protein At5g46580, chloroplastic OS=Arabidopsis thaliana GN=At5g46580 PE=2 SV=1//4.73828e-11
Solyc12g006240.1	27.5	4.5	2.86785	0.00351067	0.0408773	sp|Q9SSE5|COL9_ARATH Zinc finger protein CONSTANS-LIKE 9 OS=Arabidopsis thaliana GN=COL9 PE=2 SV=1//1.21881e-68
Solyc03g080010.2	90	15	2.8676	0.000213491	0.00614852	sp|P73625|MUTS2_SYNY3 MutS2 protein OS=Synechocystis sp. (strain PCC 6803 / Kazusa) GN=mutSB PE=3 SV=1//2.82241e-14
Solyc12g009260.1	24.5	4	2.8665	0.0039626	0.044295	sp|Q9C9P4|KASC2_ARATH 3-oxoacyl-[acyl-carrier-protein] synthase II, chloroplastic OS=Arabidopsis thaliana GN=KAS2 PE=1 SV=1//0
Solyc04g080600.2	125.5	21	2.86511	0.000120149	0.00415785	sp|Q9SU08|AUXI1_ARATH Auxilin-related protein 1 OS=Arabidopsis thaliana GN=At4g12780 PE=1 SV=2//8.28821e-54
Solyc04g014930.1	18.5	3	2.8625	0.0046186	0.0489522	-//-
Solyc04g081680.2	95.5	16	2.86078	0.000496217	0.0108012	-//-
Solyc02g094530.1	249.5	42	2.86052	9.4146e-06	0.000813071	sp|Q6P4R8|NFRKB_HUMAN Nuclear factor related to kappa-B-binding protein OS=Homo sapiens GN=NFRKB PE=1 SV=2//3.97454e-07
Solyc04g074160.1	54	9	2.86007	0.00127002	0.0201455	sp|O49287|PP127_ARATH Putative pentatricopeptide repeat-containing protein At1g77010, mitochondrial OS=Arabidopsis thaliana GN=PCMP-E5 PE=3 SV=1//0
Solyc11g072820.1	77.5	13	2.85659	0.000480509	0.0106125	sp|O23826|K125_TOBAC 125 kDa kinesin-related protein OS=Nicotiana tabacum GN=TKRP125 PE=1 SV=1//0
Solyc01g095590.2	848	143.5	2.85584	1.80025e-07	6.5709e-05	-//-
Solyc06g011380.2	245	41.5	2.8515	4.63123e-05	0.00227425	sp|Q8VYJ7|CLPB4_ARATH Chaperone protein ClpB4, mitochondrial OS=Arabidopsis thaliana GN=CLPB4 PE=1 SV=1//4.87704e-96
Solyc11g043200.1	245	41.5	2.8515	9.40526e-06	0.000813071	sp|Q8LFT2|DRP3B_ARATH Dynamin-related protein 3B OS=Arabidopsis thaliana GN=DRP3B PE=1 SV=2//2.03446e-103
Solyc08g077120.2	192	32.5	2.85136	3.52068e-05	0.00190901	sp|Q9LS25|PP420_ARATH Pentatricopeptide repeat-containing protein At5g46580, chloroplastic OS=Arabidopsis thaliana GN=At5g46580 PE=2 SV=1//1.06842e-113
Solyc02g090560.2	36	6	2.85074	0.00210068	0.0283932	sp|Q9LY77|ACA12_ARATH Calcium-transporting ATPase 12, plasma membrane-type OS=Arabidopsis thaliana GN=ACA12 PE=2 SV=1//6.6211e-69
Solyc11g020720.1	106.5	18	2.84933	0.000410983	0.00963331	-//-
Solyc04g050160.2	103.5	17.5	2.84848	0.000143636	0.00467181	-//-
Solyc02g085720.1	33	5.5	2.84821	0.00194735	0.0269558	sp|Q94ID7|GGPPS_HEVBR Geranylgeranyl pyrophosphate synthase, chloroplastic OS=Hevea brasiliensis GN=GGPS PE=1 SV=1//1.74295e-129
Solyc04g063300.1	30	5	2.84518	0.00277016	0.0344532	sp|Q9LRV2|PP256_ARATH Pentatricopeptide repeat-containing protein At3g26540 OS=Arabidopsis thaliana GN=PCMP-A5 PE=2 SV=1//0
Solyc02g065410.1	47.5	8	2.84266	0.00081428	0.014963	sp|Q9LNU6|PPR53_ARATH Pentatricopeptide repeat-containing protein At1g20230 OS=Arabidopsis thaliana GN=PCMP-H21 PE=2 SV=2//1.57748e-15
Solyc11g070000.1	47.5	8	2.84266	0.00106303	0.0179895	sp|Q9LRR4|R13L1_ARATH Putative disease resistance RPP13-like protein 1 OS=Arabidopsis thaliana GN=RPPL1 PE=2 SV=1//3.43298e-47
Solyc07g025210.1	237.5	40.5	2.84174	1.27308e-05	0.001001	sp|Q8LEZ4|NFD5_ARATH Protein NUCLEAR FUSION DEFECTIVE 5, mitochondrial OS=Arabidopsis thaliana GN=NFD5 PE=2 SV=1//3.78229e-93
Solyc03g093150.1	103	17.5	2.8415	0.000137943	0.00456411	sp|Q9LVA2|PP443_ARATH Pentatricopeptide repeat-containing protein At5g62370 OS=Arabidopsis thaliana GN=At5g62370 PE=2 SV=1//7.14827e-11
Solyc08g081120.2	65	11	2.8415	0.000522799	0.011142	sp|O81635|ATK4_ARATH Kinesin-4 OS=Arabidopsis thaliana GN=ATK4 PE=1 SV=2//6.34483e-58
Solyc12g056650.1	1834.5	314	2.84002	3.76971e-07	0.000108029	sp|Q9SQI2|GIGAN_ARATH Protein GIGANTEA OS=Arabidopsis thaliana GN=GI PE=1 SV=2//0
Solyc02g078330.2	62	10.5	2.83971	0.000503874	0.0108746	sp|Q9SKU6|PP166_ARATH Pentatricopeptide repeat-containing protein At2g20710, mitochondrial OS=Arabidopsis thaliana GN=At2g20710 PE=2 SV=1//1.13632e-108
Solyc06g060510.1	59	10	2.83775	0.000609762	0.012307	sp|Q9DDT5|SPT5H_DANRE Transcription elongation factor SPT5 OS=Danio rerio GN=supt5h PE=1 SV=1//7.3169e-07
Solyc06g082040.1	38.5	6.5	2.83432	0.001922	0.0267469	-//-
Solyc02g032960.2	569.5	98	2.83112	3.1425e-07	0.000101522	sp|B3QZS3|FTSH2_PHYMT ATP-dependent zinc metalloprotease FtsH 2 OS=Phytoplasma mali (strain AT) GN=ftsH2 PE=3 SV=1//4.40005e-41
Solyc02g068890.2	35.5	6	2.83063	0.00177747	0.0253116	sp|P0C8Q3|PP326_ARATH Pentatricopeptide repeat-containing protein At4g19890 OS=Arabidopsis thaliana GN=At4g19890 PE=2 SV=1//0
Solyc03g098200.2	137	23.5	2.83021	9.45551e-05	0.0035756	sp|Q9FX31|HDG11_ARATH Homeobox-leucine zipper protein HDG11 OS=Arabidopsis thaliana GN=HDG11 PE=1 SV=1//0
Solyc10g055450.1	2606	450	2.82748	5.44201e-09	4.71754e-06	sp|Q6WWW4|UPL3_ARATH E3 ubiquitin-protein ligase UPL3 OS=Arabidopsis thaliana GN=UPL3 PE=1 SV=1//0
Solyc11g043170.1	183	31.5	2.82703	3.67681e-05	0.00197053	sp|Q8S944|DRP3A_ARATH Dynamin-related protein 3A OS=Arabidopsis thaliana GN=DRP3A PE=1 SV=2//2.31048e-41
Solyc12g019960.1	1158	200	2.82673	3.40366e-08	1.9639e-05	sp|Q5RJH6|SMG7_MOUSE Protein SMG7 OS=Mus musculus GN=Smg7 PE=1 SV=1//2.27383e-25
Solyc09g057910.2	174	30	2.8244	3.88743e-05	0.00203928	sp|Q14CX7|NAA25_HUMAN N-alpha-acetyltransferase 25, NatB auxiliary subunit OS=Homo sapiens GN=NAA25 PE=1 SV=1//3.78356e-31
Solyc11g065660.1	113	19.5	2.82008	0.000143758	0.00467181	sp|Q38873|CDPK7_ARATH Calcium-dependent protein kinase 7 OS=Arabidopsis thaliana GN=CPK7 PE=1 SV=1//0
Solyc11g072380.1	49.5	8.5	2.816	0.00267161	0.0337725	sp|Q9SPL4|AMP22_MACIN Vicilin-like antimicrobial peptides 2-2 OS=Macadamia integrifolia GN=AMP2-2 PE=2 SV=1//3.67181e-25
Solyc03g078300.1	609.5	106	2.81597	2.23412e-07	7.52117e-05	sp|Q9LRR4|R13L1_ARATH Putative disease resistance RPP13-like protein 1 OS=Arabidopsis thaliana GN=RPPL1 PE=2 SV=1//0
Solyc06g010220.1	104	18	2.8151	0.000205175	0.00595849	sp|O16102|CHD3_DROME Chromodomain-helicase-DNA-binding protein 3 OS=Drosophila melanogaster GN=Chd3 PE=2 SV=3//3.09e-14
Solyc09g010050.1	26.5	4.5	2.81463	0.0026441	0.0335103	sp|Q94AH6|CUL1_ARATH Cullin-1 OS=Arabidopsis thaliana GN=CUL1 PE=1 SV=1//0
Solyc03g053000.2	221.5	38.5	2.81398	1.80417e-05	0.00123573	-//-
Solyc11g044880.1	1044.5	182	2.81388	3.35704e-08	1.9639e-05	sp|Q6S001|KIF11_DICDI Kinesin-related protein 11 OS=Dictyostelium discoideum GN=kif11 PE=3 SV=1//4.43931e-108
Solyc08g067870.1	327.5	57	2.81349	6.72801e-06	0.00067426	-//-
Solyc01g107510.2	1399	244	2.81276	7.61106e-08	3.51885e-05	sp|A3EWL3|REV1_ARATH DNA repair protein REV1 OS=Arabidopsis thaliana GN=REV1 PE=2 SV=1//0
Solyc11g067300.1	66.5	11.5	2.811	0.00058515	0.0119283	sp|Q9M1Q9|AB21B_ARATH ABC transporter B family member 21 OS=Arabidopsis thaliana GN=ABCB21 PE=1 SV=2//0
Solyc07g008090.2	106.5	18.5	2.8101	0.00016853	0.00521341	sp|Q9BZH6|WDR11_HUMAN WD repeat-containing protein 11 OS=Homo sapiens GN=WDR11 PE=1 SV=1//5.61957e-09
Solyc01g006360.2	774	135.5	2.8068	1.41335e-07	5.38547e-05	sp|Q9SFU6|CALS9_ARATH Callose synthase 9 OS=Arabidopsis thaliana GN=CALS9 PE=2 SV=2//2.5841e-08
Solyc09g092050.2	46	8	2.79648	0.00102332	0.0175574	sp|Q9MAT2|PPR10_ARATH Pentatricopeptide repeat-containing protein At1g04840 OS=Arabidopsis thaliana GN=PCMP-H64 PE=2 SV=1//0
Solyc08g080380.2	37.5	6.5	2.79647	0.00215364	0.0288999	sp|Q9FXW4|C80B2_COPJA Probable (S)-N-methylcoclaurine 3&apos;-hydroxylase isozyme 2 OS=Coptis japonica GN=CYP80B2 PE=2 SV=1//8.53884e-135
Solyc08g007310.2	218	38.5	2.79101	7.82706e-05	0.0031706	sp|Q9FFN2|GLYT3_ARATH Probable glycosyltransferase At5g03795 OS=Arabidopsis thaliana GN=At5g03795 PE=3 SV=2//4.3448e-111
Solyc05g052490.2	625.5	111	2.78694	2.5702e-07	8.48778e-05	sp|F4JSH1|APY7_ARATH Probable apyrase 7 OS=Arabidopsis thaliana GN=APY7 PE=2 SV=1//0
Solyc02g082630.2	175	31	2.78556	9.70245e-05	0.00360979	-//-
Solyc03g063220.1	352	62.5	2.78495	2.92225e-06	0.000403873	sp|Q759G7|SWR1_ASHGO Helicase SWR1 OS=Ashbya gossypii (strain ATCC 10895 / CBS 109.51 / FGSC 9923 / NRRL Y-1056) GN=SWR1 PE=3 SV=2//0
Solyc04g079460.1	135.5	24	2.78415	0.000433566	0.00995622	sp|Q9S7T8|SPZX_ARATH Serpin-ZX OS=Arabidopsis thaliana GN=At1g47710 PE=1 SV=1//9.2066e-36
Solyc08g016070.1	160.5	28.5	2.78161	8.00331e-05	0.00321244	sp|Q8BIK4|DOCK9_MOUSE Dedicator of cytokinesis protein 9 OS=Mus musculus GN=Dock9 PE=1 SV=2//2.82208e-13
Solyc02g080950.1	73.5	13	2.78025	0.000462859	0.0104083	sp|Q9XE98|PP303_ARATH Pentatricopeptide repeat-containing protein At4g04370 OS=Arabidopsis thaliana GN=PCMP-E99 PE=2 SV=1//0
Solyc02g081550.2	143.5	25.5	2.77986	0.000253381	0.00695093	sp|Q1PDW5|FTSH6_ARATH ATP-dependent zinc metalloprotease FTSH 6, chloroplastic OS=Arabidopsis thaliana GN=FTSH6 PE=2 SV=1//0
Solyc05g013200.1	56.5	10	2.7754	0.000802914	0.0148327	sp|Q8LK93|PP145_ARATH Pentatricopeptide repeat-containing protein At2g02980 OS=Arabidopsis thaliana GN=PCMP-H26 PE=2 SV=2//0
Solyc02g088340.2	1370	245.5	2.77371	3.55905e-06	0.000457074	sp|Q9ZQ70|WRKY3_ARATH Probable WRKY transcription factor 3 OS=Arabidopsis thaliana GN=WRKY3 PE=2 SV=1//2.80734e-94
Solyc08g005950.2	62	11	2.77345	0.00210355	0.0283932	sp|Q9FDX9|GG1_ARATH Guanine nucleotide-binding protein subunit gamma 1 OS=Arabidopsis thaliana GN=GG1 PE=1 SV=1//1.32771e-19
Solyc03g119450.2	402	72	2.77279	1.93641e-06	0.00031167	sp|Q9LF10|CRS1_ARATH Chloroplastic group IIA intron splicing facilitator CRS1, chloroplastic OS=Arabidopsis thaliana GN=At5g16180 PE=3 SV=2//8.17295e-130
Solyc07g053180.2	778	139.5	2.77231	2.39495e-07	7.98509e-05	sp|Q54Q39|PP1R7_DICDI Protein phosphatase 1 regulatory subunit pprA OS=Dictyostelium discoideum GN=pprA PE=3 SV=1//5.24371e-12
Solyc05g053600.2	496.5	89	2.77203	1.11306e-06	0.000216776	sp|Q76CU2|PDR1_TOBAC Pleiotropic drug resistance protein 1 OS=Nicotiana tabacum GN=PDR1 PE=2 SV=1//0
Solyc10g024290.1	28.5	5	2.77146	0.00444076	0.047806	sp|Q69UZ3|LONM_ORYSJ Lon protease homolog, mitochondrial OS=Oryza sativa subsp. japonica GN=Os07g0689300 PE=2 SV=1//2.97275e-08
Solyc02g089330.2	92.5	16.5	2.77077	0.000272462	0.00731808	sp|Q8VWF8|RPOT2_NICSY DNA-directed RNA polymerase 2, chloroplastic/mitochondrial OS=Nicotiana sylvestris GN=RPOT2 PE=2 SV=2//5.31639e-135
Solyc02g089340.2	348.5	62.5	2.77054	3.31956e-06	0.000444424	sp|Q8L6J3|RPO2B_TOBAC DNA-directed RNA polymerase 2B, chloroplastic/mitochondrial OS=Nicotiana tabacum GN=RPOT2-TOM PE=2 SV=2//0
Solyc03g097670.2	1896.5	342.5	2.76269	3.2183e-06	0.000435064	-//-
Solyc09g009370.2	1422.5	257	2.76195	4.90723e-08	2.4661e-05	sp|Q709C8|VP13C_HUMAN Vacuolar protein sorting-associated protein 13C OS=Homo sapiens GN=VPS13C PE=1 SV=1//3.45663e-31
Solyc02g063450.2	1601.5	289.5	2.76122	2.83505e-08	1.82047e-05	-//-
Solyc12g042480.1	213.5	38.5	2.76093	0.00017947	0.00543506	sp|P48419|C75A3_PETHY Flavonoid 3&apos;,5&apos;-hydroxylase 2 OS=Petunia hybrida GN=CYP75A3 PE=2 SV=1//6.62162e-122
Solyc02g091630.1	89	16	2.75921	0.000459205	0.0103329	-//-
Solyc12g035420.1	89	16	2.75921	0.000467377	0.0104557	sp|Q9CAI1|DRG2_ARATH Developmentally regulated G-protein 2 OS=Arabidopsis thaliana GN=DRG2 PE=2 SV=1//1.21822e-10
Solyc08g029120.1	318	57.5	2.75847	6.93025e-06	0.000687917	sp|Q9S775|PKL_ARATH CHD3-type chromatin-remodeling factor PICKLE OS=Arabidopsis thaliana GN=PKL PE=1 SV=1//0
Solyc02g014190.2	814.5	147.5	2.75807	8.7686e-08	3.89809e-05	sp|Q9NZJ4|SACS_HUMAN Sacsin OS=Homo sapiens GN=SACS PE=1 SV=2//4.86994e-12
Solyc04g051550.1	290	52.5	2.75646	1.2608e-05	0.000993595	-//-
Solyc05g013400.2	462.5	84	2.753	9.97332e-07	0.000206402	sp|Q9LVD3|PP434_ARATH Pentatricopeptide repeat-containing protein At5g57250, mitochondrial OS=Arabidopsis thaliana GN=At5g57250 PE=2 SV=2//2.47518e-10
Solyc12g016220.1	105	19	2.75146	0.000229938	0.00650335	sp|Q9T048|DRL27_ARATH Disease resistance protein At4g27190 OS=Arabidopsis thaliana GN=At4g27190 PE=2 SV=1//4.69902e-62
Solyc03g116840.1	94	17	2.75123	0.000468431	0.0104697	sp|Q9LSB8|PP235_ARATH Putative pentatricopeptide repeat-containing protein At3g15930 OS=Arabidopsis thaliana GN=PCMP-E51 PE=3 SV=2//0
Solyc02g093160.2	428.5	78	2.7496	1.90579e-06	0.00031003	sp|Q9SLN1|FPP7_ARATH Filament-like plant protein 7 OS=Arabidopsis thaliana GN=FPP7 PE=2 SV=2//2.12542e-12
Solyc01g109310.2	50	9	2.74928	0.0016152	0.0237318	sp|Q9LYT3|TT12_ARATH Protein TRANSPARENT TESTA 12 OS=Arabidopsis thaliana GN=TT12 PE=2 SV=1//1.6712e-95
Solyc01g088520.2	183.5	33.5	2.74253	7.50872e-05	0.0030776	sp|Q9FNX5|DRP1E_ARATH Dynamin-related protein 1E OS=Arabidopsis thaliana GN=DRP1E PE=1 SV=1//1.00736e-18
Solyc11g065140.1	262.5	48	2.74171	2.01478e-05	0.00133072	sp|Q22516|CHD3_CAEEL Chromodomain-helicase-DNA-binding protein 3 homolog OS=Caenorhabditis elegans GN=chd-3 PE=2 SV=2//7.16532e-07
Solyc11g006200.1	360.5	66	2.74092	3.2998e-06	0.000443491	-//-
Solyc05g012230.2	96	17.5	2.74008	0.00148558	0.0224946	-//-
Solyc03g098290.2	591.5	108.5	2.73915	1.13517e-06	0.000216776	sp|Q9FX32|SUS6_ARATH Sucrose synthase 6 OS=Arabidopsis thaliana GN=SUS6 PE=1 SV=1//0
Solyc04g071280.1	104	19	2.73767	0.000246359	0.00681722	sp|Q9M2C8|PP291_ARATH Pentatricopeptide repeat-containing protein At3g61360 OS=Arabidopsis thaliana GN=At3g61360 PE=2 SV=1//0
Solyc03g120200.1	188	34.5	2.7352	0.00012493	0.00427636	sp|Q9NZ71|RTEL1_HUMAN Regulator of telomere elongation helicase 1 OS=Homo sapiens GN=RTEL1 PE=1 SV=2//0
Solyc02g055330.1	30.5	5.5	2.73495	0.00457801	0.0486791	sp|P10978|POLX_TOBAC Retrovirus-related Pol polyprotein from transposon TNT 1-94 OS=Nicotiana tabacum PE=2 SV=1//4.169e-29
Solyc02g083220.1	63	11.5	2.73313	0.000944344	0.016605	sp|P18616|RPB1_ARATH DNA-directed RNA polymerase II subunit RPB1 OS=Arabidopsis thaliana GN=RPB205 PE=1 SV=3//3.87594e-38
Solyc02g082620.1	25	4.5	2.73093	0.0033208	0.0393671	-//-
Solyc06g008190.1	25	4.5	2.73093	0.00412945	0.0455435	sp|Q9SAD9|PPR40_ARATH Pentatricopeptide repeat-containing protein At1g13040, mitochondrial OS=Arabidopsis thaliana GN=At1g13040 PE=2 SV=1//4.06579e-15
Solyc11g045160.1	476.5	88	2.729	1.11986e-06	0.000216776	sp|Q5H8C4|VP13A_MOUSE Vacuolar protein sorting-associated protein 13A OS=Mus musculus GN=Vps13a PE=1 SV=1//1.84995e-14
Solyc11g008120.1	87	16	2.72646	0.000343268	0.00853249	-//-
Solyc07g025170.2	60	11	2.72623	0.00134882	0.0210866	sp|Q9SX85|SEC3A_ARATH Exocyst complex component SEC3A OS=Arabidopsis thaliana GN=SEC3A PE=1 SV=1//3.82522e-143
Solyc04g078970.1	33	6	2.72562	0.00240283	0.0312756	sp|O48724|WEB1_ARATH Protein WEAK CHLOROPLAST MOVEMENT UNDER BLUE LIGHT 1 OS=Arabidopsis thaliana GN=WEB1 PE=1 SV=1//1.23664e-11
Solyc05g025750.2	143.5	26.5	2.72466	0.000103558	0.00375632	-//-
Solyc06g051780.2	143.5	26.5	2.72466	0.000197327	0.00579856	sp|Q641A1|GLD2A_XENLA Poly(A) RNA polymerase GLD2-A OS=Xenopus laevis GN=papd4-a PE=1 SV=1//3.26761e-14
Solyc02g084330.2	256.5	47.5	2.72343	4.75922e-05	0.00229841	-//-
Solyc02g092320.2	76	14	2.7226	0.000574114	0.0118241	sp|Q9FJW6|PP451_ARATH Pentatricopeptide repeat-containing protein At5g67570, chloroplastic OS=Arabidopsis thaliana GN=DG1 PE=1 SV=2//2.36435e-47
Solyc08g066020.1	197	36.5	2.72164	0.00016508	0.00515987	sp|Q94IB8|LCB1_ARATH Long chain base biosynthesis protein 1 OS=Arabidopsis thaliana GN=LCB1 PE=1 SV=1//0
Solyc06g007680.1	84	15.5	2.72131	0.000431997	0.00993336	sp|Q9SRR1|FBL12_ARATH F-box/LRR-repeat protein 12 OS=Arabidopsis thaliana GN=FBL12 PE=2 SV=1//5.35559e-148
Solyc04g076350.1	27.5	5	2.72014	0.0043376	0.0469919	-//-
Solyc04g076550.2	282.5	52.5	2.71867	2.51923e-05	0.00152723	-//-
Solyc04g049680.2	354.5	66	2.71672	6.50776e-06	0.000663696	sp|Q9LVG4|APRR3_ARATH Two-component response regulator-like APRR3 OS=Arabidopsis thaliana GN=APRR3 PE=1 SV=1//5.71684e-16
Solyc08g066120.2	335.5	62.5	2.71571	5.59018e-06	0.000605974	sp|Q8GZQ3|PNP1_ARATH Polyribonucleotide nucleotidyltransferase 1, chloroplastic OS=Arabidopsis thaliana GN=PNP1 PE=1 SV=1//0
Solyc02g080070.2	598	111.5	2.71561	1.16517e-05	0.000939071	sp|Q8GYA4|CRK10_ARATH Cysteine-rich receptor-like protein kinase 10 OS=Arabidopsis thaliana GN=CRK10 PE=1 SV=3//3.46853e-178
Solyc05g053100.2	89	16.5	2.71519	0.00128065	0.0202666	sp|P72740|DLDH_SYNY3 Dihydrolipoyl dehydrogenase OS=Synechocystis sp. (strain PCC 6803 / Kazusa) GN=lpdA PE=1 SV=3//0
Solyc07g053520.1	51.5	9.5	2.71497	0.00124209	0.0199765	sp|Q9SR82|PP219_ARATH Putative pentatricopeptide repeat-containing protein At3g08820 OS=Arabidopsis thaliana GN=PCMP-H84 PE=3 SV=1//9.11434e-122
Solyc12g009540.1	134.5	25	2.7149	0.000137211	0.00454855	sp|P10978|POLX_TOBAC Retrovirus-related Pol polyprotein from transposon TNT 1-94 OS=Nicotiana tabacum PE=2 SV=1//0
Solyc08g067150.2	585.5	109.5	2.71122	1.01699e-06	0.000206402	sp|F4JIF5|TCX2_ARATH Protein tesmin/TSO1-like CXC 2 OS=Arabidopsis thaliana GN=TCX2 PE=1 SV=1//2.8541e-59
Solyc02g014130.1	1191.5	223	2.71093	4.54233e-08	2.38644e-05	sp|Q9XER9|HUA2_ARATH ENHANCER OF AG-4 protein 2 OS=Arabidopsis thaliana GN=HUA2 PE=2 SV=1//1.31375e-26
Solyc11g005940.1	195.5	36.5	2.71061	8.5998e-05	0.00335431	sp|Q940A6|PP325_ARATH Pentatricopeptide repeat-containing protein At4g19440, chloroplastic OS=Arabidopsis thaliana GN=At4g19440 PE=2 SV=2//7.66889e-20
Solyc01g099530.2	70	13	2.70997	0.000778089	0.0145315	sp|Q9LER0|PP381_ARATH Pentatricopeptide repeat-containing protein At5g14770, mitochondrial OS=Arabidopsis thaliana GN=At5g14770 PE=2 SV=2//9.97919e-20
Solyc01g060150.2	142	26.5	2.70951	0.000139378	0.0045984	sp|O23463|CMTA5_ARATH Calmodulin-binding transcription activator 5 OS=Arabidopsis thaliana GN=CMTA5 PE=2 SV=2//2.58004e-13
Solyc05g013310.1	142	26.5	2.70951	0.000140237	0.00460308	sp|Q9FN92|Y5597_ARATH Probable receptor-like protein kinase At5g59700 OS=Arabidopsis thaliana GN=At5g59700 PE=1 SV=1//1.43334e-49
Solyc05g007290.1	318	59.5	2.70926	7.80382e-06	0.000723522	sp|Q15751|HERC1_HUMAN Probable E3 ubiquitin-protein ligase HERC1 OS=Homo sapiens GN=HERC1 PE=1 SV=2//2.20899e-14
Solyc11g013180.1	800.5	150	2.70884	1.57973e-07	5.82734e-05	sp|Q8L796|PI5K2_ARATH Phosphatidylinositol 4-phosphate 5-kinase 2 OS=Arabidopsis thaliana GN=PIP5K2 PE=1 SV=2//0
Solyc06g072010.1	40.5	7.5	2.70473	0.00273373	0.0342581	sp|Q5RII9|KTNA1_DANRE Katanin p60 ATPase-containing subunit A1 OS=Danio rerio GN=katna1 PE=2 SV=1//2.22907e-08
Solyc07g064010.2	40.5	7.5	2.70473	0.00169395	0.024517	sp|Q94B77|FH5_ARATH Formin-like protein 5 OS=Arabidopsis thaliana GN=FH5 PE=2 SV=2//0
Solyc09g091660.2	1025.5	193	2.7028	6.57093e-06	0.000667141	sp|Q76CU2|PDR1_TOBAC Pleiotropic drug resistance protein 1 OS=Nicotiana tabacum GN=PDR1 PE=2 SV=1//0
Solyc02g086340.2	555.5	104.5	2.70269	8.94661e-07	0.000194504	sp|Q08BT5|K1468_XENTR LisH domain and HEAT repeat-containing protein KIAA1468 homolog OS=Xenopus tropicalis PE=2 SV=1//4.09661e-54
Solyc09g097960.2	523	98.5	2.70093	0.000127203	0.00432851	sp|Q7XT99|AKR2_ORYSJ Probable aldo-keto reductase 2 OS=Oryza sativa subsp. japonica GN=Os04g0338000 PE=2 SV=2//0
Solyc06g053570.2	531.5	100.5	2.69522	1.72958e-06	0.000286578	sp|A4GSN8|NUA_ARATH Nuclear-pore anchor OS=Arabidopsis thaliana GN=NUA PE=1 SV=1//1.58885e-15
Solyc02g091660.2	338.5	64	2.69441	8.6676e-06	0.000775229	sp|Q9LXA7|GTE2_ARATH Transcription factor GTE2 OS=Arabidopsis thaliana GN=GTE2 PE=2 SV=2//3.25426e-66
Solyc12g008960.1	79.5	15	2.68886	0.00169409	0.024517	-//-
Solyc05g032690.2	40	7.5	2.68685	0.00190743	0.0266084	sp|Q1PEY5|HIBC2_ARATH Probable 3-hydroxyisobutyryl-CoA hydrolase 2 OS=Arabidopsis thaliana GN=At2g30650 PE=2 SV=1//5.3501e-43
Solyc11g070040.1	40	7.5	2.68685	0.00191496	0.0266779	sp|Q9FVX2|PP129_ARATH Pentatricopeptide repeat-containing protein At1g77360, mitochondrial OS=Arabidopsis thaliana GN=At1g77360 PE=2 SV=2//0
Solyc04g008410.1	50.5	9.5	2.68675	0.00251223	0.0324137	sp|Q9SA60|PPR6_ARATH Pentatricopeptide repeat-containing protein At1g03100, mitochondrial OS=Arabidopsis thaliana GN=At1g03100 PE=2 SV=1//0
Solyc08g059730.1	71.5	13.5	2.68663	0.000778226	0.0145315	sp|Q8RWZ5|SD25_ARATH G-type lectin S-receptor-like serine/threonine-protein kinase SD2-5 OS=Arabidopsis thaliana GN=SD25 PE=1 SV=1//0
Solyc07g063000.2	194.5	37	2.68366	9.69253e-05	0.00360979	sp|Q9FN37|PSKR2_ARATH Phytosulfokine receptor 2 OS=Arabidopsis thaliana GN=PSKR2 PE=2 SV=1//0
Solyc07g005360.2	938	179	2.68271	1.38605e-07	5.34016e-05	sp|Q9M9Y5|GAUT6_ARATH Probable galacturonosyltransferase 6 OS=Arabidopsis thaliana GN=GAUT6 PE=2 SV=1//0
Solyc12g035190.1	42.5	8	2.6826	0.00218381	0.0292134	sp|Q02166|TRPD_ARATH Anthranilate phosphoribosyltransferase, chloroplastic OS=Arabidopsis thaliana GN=PAT1 PE=2 SV=1//2.81563e-156
Solyc09g097780.2	131.5	25	2.68239	0.000181608	0.00546612	sp|P23137|GRP1_TOBAC Glycine-rich protein OS=Nicotiana tabacum GN=GRP PE=2 SV=1//1.43357e-07
Solyc01g097600.1	76.5	14.5	2.68191	0.000629641	0.0126056	sp|Q96PZ0|PUS7_HUMAN Pseudouridylate synthase 7 homolog OS=Homo sapiens GN=PUS7 PE=1 SV=2//4.66387e-53
Solyc04g049350.2	4196	803	2.67935	1.03507e-07	4.43098e-05	sp|Q42884|AROC1_SOLLC Chorismate synthase 1, chloroplastic OS=Solanum lycopersicum GN=CS1 PE=2 SV=1//0
Solyc04g010300.2	115.5	22	2.67874	0.00030918	0.00795043	-//-
Solyc12g038490.1	726.5	139	2.67869	4.31384e-07	0.000119666	-//-
Solyc04g050550.1	199	38	2.67831	7.64481e-05	0.0031223	sp|Q9FKR3|PP404_ARATH Pentatricopeptide repeat-containing protein At5g38730 OS=Arabidopsis thaliana GN=At5g38730 PE=2 SV=1//0
Solyc07g018340.2	71	13.5	2.67652	0.00119466	0.01943	sp|Q9SMV7|MSH7_ARATH DNA mismatch repair protein MSH7 OS=Arabidopsis thaliana GN=MSH7 PE=1 SV=1//1.02974e-73
Solyc12g098490.1	84	16	2.6759	0.00294903	0.0361445	sp|Q54Z26|GLYC1_DICDI Serine hydroxymethyltransferase 1 OS=Dictyostelium discoideum GN=shmt1 PE=1 SV=1//0
Solyc02g032490.2	47.5	9	2.67545	0.00212662	0.0286482	-//-
Solyc07g064080.2	882.5	169.5	2.67334	3.88015e-07	0.000110282	-//-
Solyc04g076540.2	2386	458.5	2.67325	4.90731e-08	2.4661e-05	sp|Q14667|K0100_HUMAN UPF0378 protein KIAA0100 OS=Homo sapiens GN=KIAA0100 PE=1 SV=3//1.04498e-13
Solyc02g089370.2	1210	233	2.6699	7.3029e-08	3.46888e-05	sp|O94915|FRYL_HUMAN Protein furry homolog-like OS=Homo sapiens GN=FRYL PE=1 SV=2//2.2372e-49
Solyc04g064750.1	52.5	10	2.66969	0.00139791	0.0215242	sp|Q9SS83|PP220_ARATH Pentatricopeptide repeat-containing protein At3g09040, mitochondrial OS=Arabidopsis thaliana GN=PCMP-E88 PE=2 SV=1//0
Solyc03g044370.2	151	29	2.66868	0.000130269	0.00440882	sp|Q5T2D3|OTUD3_HUMAN OTU domain-containing protein 3 OS=Homo sapiens GN=OTUD3 PE=1 SV=1//1.4581e-34
Solyc03g117570.2	55	10.5	2.66721	0.00118691	0.0193673	sp|Q9SAH2|PP137_ARATH Pentatricopeptide repeat-containing protein At1g80880, mitochondrial OS=Arabidopsis thaliana GN=At1g80880 PE=2 SV=1//4.5313e-163
Solyc06g009530.2	1860.5	359	2.66719	7.10383e-08	3.46888e-05	sp|P69849|NOMO3_HUMAN Nodal modulator 3 OS=Homo sapiens GN=NOMO3 PE=2 SV=2//8.14875e-144
Solyc06g069380.2	26.5	5	2.66692	0.004304	0.0467841	sp|Q8W486|Y1491_ARATH Uncharacterized protein At1g04910 OS=Arabidopsis thaliana GN=At1g04910 PE=1 SV=1//2.12445e-80
Solyc04g076900.1	127.5	24.5	2.66685	0.000260524	0.00709636	-//-
Solyc01g081420.1	70.5	13.5	2.66634	0.00100813	0.0174322	-//-
Solyc11g008540.1	2348	454	2.66432	8.19627e-05	0.00325924	sp|Q3EBC8|DCL2_ARATH Endoribonuclease Dicer homolog 2 OS=Arabidopsis thaliana GN=At3g03300 PE=1 SV=2//0
Solyc01g095340.2	1757	340	2.66303	1.68992e-06	0.000283082	-//-
Solyc01g008480.2	176	34	2.66108	9.23972e-05	0.00353239	sp|Q9ZU29|PP139_ARATH Pentatricopeptide repeat-containing protein At2g01390 OS=Arabidopsis thaliana GN=At2g01390/At2g01380 PE=2 SV=2//0
Solyc03g025590.2	80.5	15.5	2.65999	0.000834937	0.0151817	sp|P29144|TPP2_HUMAN Tripeptidyl-peptidase 2 OS=Homo sapiens GN=TPP2 PE=1 SV=4//7.59939e-14
Solyc11g013290.1	317.5	61.5	2.6594	1.24156e-05	0.000982905	sp|Q5S2C3|PIR_ARATH Protein PIR OS=Arabidopsis thaliana GN=PIR PE=1 SV=2//0
Solyc01g095730.2	999	194	2.65758	1.22787e-07	4.83824e-05	-//-
Solyc10g044890.1	191	37	2.65748	8.13373e-05	0.00323912	sp|Q6RHR6|DMI1_MEDTR Ion channel DMI1 OS=Medicago truncatula GN=DMI1 PE=2 SV=1//4.16795e-20
Solyc08g006880.2	739	143.5	2.65738	3.10867e-06	0.00042606	sp|Q42093|AB2C_ARATH ABC transporter C family member 2 OS=Arabidopsis thaliana GN=ABCC2 PE=1 SV=2//0
Solyc04g078610.2	1544	300	2.6571	9.4715e-08	4.15727e-05	sp|P33174|KIF4_MOUSE Chromosome-associated kinesin KIF4 OS=Mus musculus GN=Kif4 PE=2 SV=3//6.33832e-159
Solyc04g009970.2	265.5	51.5	2.65684	3.48674e-05	0.00190699	-//-
Solyc02g084510.2	162.5	31.5	2.65574	0.000108812	0.00388932	sp|Q9SD34|C3H44_ARATH Zinc finger CCCH domain-containing protein 44 OS=Arabidopsis thaliana GN=At3g51120 PE=2 SV=3//2.12917e-169
Solyc02g080050.1	34	6.5	2.65556	0.00449084	0.0481211	sp|Q9T0J1|CRK26_ARATH Cysteine-rich receptor-like protein kinase 26 OS=Arabidopsis thaliana GN=CRK26 PE=2 SV=1//9.92837e-31
Solyc11g072430.1	95.5	18.5	2.65299	0.000585142	0.0119283	-//-
Solyc01g096670.2	972	189.5	2.6519	7.02301e-06	0.000687917	sp|O48922|C98A2_SOYBN Cytochrome P450 98A2 OS=Glycine max GN=CYP98A2 PE=2 SV=1//0
Solyc05g015210.2	351.5	68.5	2.65093	1.03386e-05	0.000868016	sp|A4IG72|TGFA1_DANRE Transforming growth factor-beta receptor-associated protein 1 homolog OS=Danio rerio GN=tgfbrap1 PE=2 SV=1//3.36363e-26
Solyc12g089010.1	59.5	11.5	2.65082	0.00125802	0.0200975	sp|Q17R09|PRP16_BOVIN Pre-mRNA-splicing factor ATP-dependent RNA helicase PRP16 OS=Bos taurus GN=DHX38 PE=2 SV=1//0
Solyc09g007900.2	1667.5	325.5	2.65046	1.55785e-05	0.00113009	sp|P26600|PAL5_SOLLC Phenylalanine ammonia-lyase OS=Solanum lycopersicum GN=PAL5 PE=3 SV=1//0
Solyc09g014210.1	39	7.5	2.65043	0.00262191	0.0333387	sp|Q9SS81|PP221_ARATH Pentatricopeptide repeat-containing protein At3g09060 OS=Arabidopsis thaliana GN=At3g09060 PE=2 SV=1//0
Solyc03g119980.2	561	109.5	2.64956	0.000512789	0.0109963	sp|Q8R431|MGLL_RAT Monoglyceride lipase OS=Rattus norvegicus GN=Mgll PE=1 SV=1//1.30779e-25
Solyc01g073750.2	2618	511.5	2.64935	3.76814e-08	2.04157e-05	sp|Q9AUE0|CALS1_ARATH Callose synthase 1 OS=Arabidopsis thaliana GN=CALS1 PE=1 SV=2//0
Solyc09g018340.2	243.5	47.5	2.64843	4.36028e-05	0.00220077	sp|Q7Z3U7|MON2_HUMAN Protein MON2 homolog OS=Homo sapiens GN=MON2 PE=1 SV=2//8.99693e-23
Solyc02g062270.2	174	34	2.6446	0.000115153	0.00403327	-//-
Solyc11g062010.1	3104	608.5	2.64454	4.14977e-08	2.21374e-05	sp|Q9UTN6|SNF21_SCHPO Chromatin structure-remodeling complex subunit snf21 OS=Schizosaccharomyces pombe (strain 972 / ATCC 24843) GN=snf21 PE=1 SV=1//3.2347e-155
Solyc01g096190.2	342	67	2.64329	5.5893e-05	0.00255685	sp|Q42883|ECAP_SOLLC Calcium-transporting ATPase, endoplasmic reticulum-type OS=Solanum lycopersicum GN=LCA1 PE=2 SV=1//0
Solyc02g090140.1	161	31.5	2.64237	0.000140659	0.00460702	-//-
Solyc05g005130.1	486	95.5	2.63966	1.94231e-06	0.00031167	sp|Q6L3Z7|R1B14_SOLDE Putative late blight resistance protein homolog R1B-14 OS=Solanum demissum GN=R1B-14 PE=3 SV=1//5.82474e-147
Solyc09g005910.2	1134.5	223.5	2.63698	1.44406e-07	5.44268e-05	sp|Q9BQK8|LPIN3_HUMAN Phosphatidate phosphatase LPIN3 OS=Homo sapiens GN=LPIN3 PE=1 SV=3//5.43653e-19
Solyc03g119830.2	74	14.5	2.63404	0.000762452	0.0143218	sp|P08770|TRA1_MAIZE Putative AC transposase OS=Zea mays PE=2 SV=2//3.49609e-31
Solyc05g014100.1	223	44	2.6317	5.37567e-05	0.0025001	-//-
Solyc01g111740.2	41	8	2.6309	0.00292152	0.0359106	-//-
Solyc09g091990.2	603.5	119.5	2.62897	1.36443e-06	0.000242624	sp|O48837|LRKS2_ARATH Receptor like protein kinase S.2 OS=Arabidopsis thaliana GN=LECRKS2 PE=2 SV=2//2.6967e-43
Solyc02g089560.2	164	32.5	2.62409	0.000243748	0.00677785	sp|Q8LPF1|PP387_ARATH Pentatricopeptide repeat-containing protein At5g15980, mitochondrial OS=Arabidopsis thaliana GN=At5g15980 PE=2 SV=1//3.94149e-08
Solyc02g082680.2	387.5	77	2.62312	5.05757e-06	0.000562088	-//-
Solyc12g014350.1	856.5	170.5	2.62172	2.82605e-07	9.24465e-05	sp|C0LGG8|Y5343_ARATH Probable LRR receptor-like serine/threonine-protein kinase At1g53430 OS=Arabidopsis thaliana GN=At1g53430 PE=1 SV=1//0
Solyc02g071820.2	251.5	50	2.62125	0.000168543	0.00521341	sp|C0LGE0|Y1765_ARATH Probable LRR receptor-like serine/threonine-protein kinase At1g07650 OS=Arabidopsis thaliana GN=At1g07650 PE=1 SV=1//0
Solyc11g067140.1	128.5	25.5	2.62071	0.000258901	0.00706657	sp|F4HW04|DPOE1_ARATH DNA polymerase epsilon catalytic subunit A OS=Arabidopsis thaliana GN=POL2A PE=1 SV=1//0
Solyc07g062760.1	383.5	76.5	2.61754	8.14982e-06	0.000739778	sp|P40340|TBP7_YEAST Tat-binding homolog 7 OS=Saccharomyces cerevisiae (strain ATCC 204508 / S288c) GN=YTA7 PE=1 SV=2//7.35964e-91
Solyc11g005560.1	320.5	64	2.6156	2.39376e-05	0.00148752	sp|Q94JQ6|CESA6_ARATH Cellulose synthase A catalytic subunit 6 [UDP-forming] OS=Arabidopsis thaliana GN=CESA6 PE=1 SV=2//0
Solyc02g088990.1	80.5	16	2.61458	0.000792435	0.0146939	-//-
Solyc03g098420.2	80.5	16	2.61458	0.00068314	0.0133003	sp|Q9S7F4|PP206_ARATH Putative pentatricopeptide repeat-containing protein At2g01510 OS=Arabidopsis thaliana GN=PCMP-H36 PE=3 SV=1//0
Solyc11g045190.1	58	11.5	2.61406	0.00169734	0.0245198	sp|Q0DVX2|RH50_ORYSJ DEAD-box ATP-dependent RNA helicase 50 OS=Oryza sativa subsp. japonica GN=Os03g0108600 PE=2 SV=2//1.9964e-130
Solyc06g042980.2	45.5	9	2.61354	0.00199517	0.0274316	-//-
Solyc11g007350.1	45.5	9	2.61354	0.00262669	0.0333628	sp|Q5NTH0|UGAT_BELPE Cyanidin-3-O-glucoside 2-O-glucuronosyltransferase OS=Bellis perennis GN=UGAT PE=1 SV=1//7.94401e-111
Solyc12g010110.1	480	96.5	2.60673	6.69096e-06	0.00067249	sp|Q9LVN1|FH13_ARATH Formin-like protein 13 OS=Arabidopsis thaliana GN=FH13 PE=2 SV=3//1.139e-156
Solyc01g091910.2	1283.5	259	2.60244	4.41208e-06	0.000516854	sp|P93733|PLDB1_ARATH Phospholipase D beta 1 OS=Arabidopsis thaliana GN=PLDBETA1 PE=2 SV=4//0
Solyc10g005720.1	245.5	49.5	2.60089	4.23869e-05	0.00216142	-//-
Solyc01g067600.2	1013.5	205	2.59886	2.00509e-07	7.03719e-05	-//-
Solyc03g053080.1	89.5	18	2.59872	0.000533356	0.0113251	sp|Q6S001|KIF11_DICDI Kinesin-related protein 11 OS=Dictyostelium discoideum GN=kif11 PE=3 SV=1//3.67283e-113
Solyc01g009300.2	215	43.5	2.59546	0.000148659	0.00478176	sp|Q0WPH8|NEK5_ARATH Serine/threonine-protein kinase Nek5 OS=Arabidopsis thaliana GN=NEK5 PE=1 SV=1//4.98602e-31
Solyc11g017220.1	37.5	7.5	2.59401	0.00292139	0.0359106	sp|Q5R7R9|SNW1_PONAB SNW domain-containing protein 1 OS=Pongo abelii GN=SNW1 PE=2 SV=1//1.25364e-92
Solyc01g081240.2	69.5	14	2.59381	0.00105209	0.0178858	sp|Q9SY02|PP301_ARATH Pentatricopeptide repeat-containing protein At4g02750 OS=Arabidopsis thaliana GN=PCMP-H24 PE=2 SV=1//6.56394e-33
Solyc07g066290.2	286	58	2.59305	2.64942e-05	0.00158122	sp|Q6Y2X3|DJC14_HUMAN DnaJ homolog subfamily C member 14 OS=Homo sapiens GN=DNAJC14 PE=2 SV=2//2.40084e-19
Solyc02g068720.2	743.5	151	2.59271	1.16336e-06	0.00021833	sp|Q5S2C4|NCKP1_ARATH Protein NAP1 OS=Arabidopsis thaliana GN=NAP1 PE=1 SV=2//0
Solyc02g036270.2	162.5	33	2.58891	0.000181757	0.00546612	sp|O81825|DRL28_ARATH Probable disease resistance protein At4g27220 OS=Arabidopsis thaliana GN=At4g27220 PE=2 SV=1//2.73707e-62
Solyc07g007840.1	233.5	47.5	2.58796	4.74044e-05	0.00229841	-//-
Solyc11g066730.1	76.5	15.5	2.58657	0.000894485	0.0159446	sp|Q9FYC8|Y3482_ARATH BTB/POZ domain-containing protein At3g44820 OS=Arabidopsis thaliana GN=At3g44820 PE=2 SV=2//0
Solyc07g065950.2	2104.5	429.5	2.58638	1.09807e-07	4.64336e-05	sp|Q9LTT8|VCS_ARATH Enhancer of mRNA-decapping protein 4 OS=Arabidopsis thaliana GN=VCS PE=1 SV=1//0
Solyc02g078740.2	27.5	5.5	2.58615	0.00453908	0.0484881	-//-
Solyc01g109080.2	631.5	129	2.58415	1.13351e-06	0.000216776	sp|Q8BKX6|SMG1_MOUSE Serine/threonine-protein kinase SMG1 OS=Mus musculus GN=Smg1 PE=1 SV=3//8.13803e-15
Solyc04g008290.2	69	14	2.58341	0.00161125	0.0236838	sp|Q9SIS3|MA656_ARATH 65-kDa microtubule-associated protein 6 OS=Arabidopsis thaliana GN=MAP65-6 PE=1 SV=1//0
Solyc03g097030.2	286.5	58.5	2.58322	0.000102516	0.00374482	sp|P31687|4CL2_SOYBN 4-coumarate--CoA ligase 2 OS=Glycine max PE=2 SV=2//0
Solyc06g052050.2	66.5	13.5	2.58221	0.00111408	0.0185782	sp|Q03684|BIP4_TOBAC Luminal-binding protein 4 OS=Nicotiana tabacum GN=BIP4 PE=2 SV=1//0
Solyc01g102550.2	169	34.5	2.58158	0.000177974	0.00539444	-//-
Solyc01g096010.2	705.5	144.5	2.58045	1.13023e-06	0.000216776	-//-
Solyc01g044340.2	81	16.5	2.57948	0.000690058	0.0133675	sp|Q8W468|ARI8_ARATH Probable E3 ubiquitin-protein ligase ARI8 OS=Arabidopsis thaliana GN=ARI8 PE=2 SV=1//9.78908e-14
Solyc07g064330.2	332	68	2.57916	1.5104e-05	0.00110725	sp|Q9S1G2|DPO1_RHILE DNA polymerase I OS=Rhizobium leguminosarum GN=polA PE=3 SV=1//7.66788e-49
Solyc06g066470.2	1445	296.5	2.57843	1.37854e-07	5.34016e-05	sp|Q54J73|PAP_DICDI Poly(A) polymerase OS=Dictyostelium discoideum GN=papA PE=3 SV=1//4.44116e-134
Solyc02g092520.1	78.5	16	2.57834	0.00160859	0.0236647	-//-
Solyc12g088050.1	39.5	8	2.57727	0.00278949	0.0346438	sp|Q8RJP2|RHIE_DICD3 Rhamnogalacturonate lyase OS=Dickeya dadantii (strain 3937) GN=rhiE PE=1 SV=1//5.33646e-29
Solyc03g095880.1	185.5	38	2.57702	0.000245532	0.00680561	sp|Q32RG9|PSAB_ZYGCR Photosystem I P700 chlorophyll a apoprotein A2 OS=Zygnema circumcarinatum GN=psaB PE=3 SV=1//1.25002e-11
Solyc03g115610.2	484	99.5	2.5746	5.34598e-06	0.00058662	sp|C0LGJ1|Y1743_ARATH Probable LRR receptor-like serine/threonine-protein kinase At1g74360 OS=Arabidopsis thaliana GN=At1g74360 PE=1 SV=1//0
Solyc10g074940.1	2433.5	501.5	2.5724	8.5729e-08	3.89439e-05	sp|P98204|ALA1_ARATH Phospholipid-transporting ATPase 1 OS=Arabidopsis thaliana GN=ALA1 PE=1 SV=1//0
Solyc03g020020.2	711	146.5	2.57184	8.90002e-07	0.000194504	-//-
Solyc02g072150.2	1668.5	344	2.57161	7.38853e-07	0.000170798	sp|Q9LMI0|TPS7_ARATH Probable alpha,alpha-trehalose-phosphate synthase [UDP-forming] 7 OS=Arabidopsis thaliana GN=TPS7 PE=1 SV=1//0
Solyc06g060290.2	1171.5	241.5	2.5716	2.06477e-07	7.15958e-05	sp|Q9XF61|PDI_DATGL Protein disulfide-isomerase OS=Datisca glomerata GN=PDI PE=2 SV=1//1.81858e-13
Solyc04g053120.2	306	63	2.57151	7.03772e-05	0.00296156	sp|Q06801|DPEP_SOLTU 4-alpha-glucanotransferase, chloroplastic/amyloplastic OS=Solanum tuberosum GN=DPEP PE=1 SV=1//0
Solyc02g085810.2	1058	218.5	2.5689	2.13841e-07	7.34154e-05	sp|A1A5F2|HTR5B_XENTR HEAT repeat-containing protein 5B OS=Xenopus tropicalis GN=heatr5b PE=2 SV=1//1.87469e-67
Solyc10g081880.1	119	24.5	2.5674	0.000443027	0.0100933	sp|Q9LSL9|PP445_ARATH Pentatricopeptide repeat-containing protein At5g65560 OS=Arabidopsis thaliana GN=At5g65560 PE=2 SV=1//3.70336e-61
Solyc07g062530.2	3287.5	681	2.56504	1.14212e-05	0.000927474	sp|P29196|CAPP_SOLTU Phosphoenolpyruvate carboxylase OS=Solanum tuberosum GN=PPC1 PE=2 SV=2//0
Solyc02g082540.2	2077.5	430.5	2.5644	9.95243e-08	4.31375e-05	sp|Q9HGL2|YHLA_SCHPO Uncharacterized calcium-binding protein C800.10c OS=Schizosaccharomyces pombe (strain 972 / ATCC 24843) GN=SPBC800.10c PE=2 SV=1//8.45238e-06
Solyc04g064660.1	56	11.5	2.56353	0.00193103	0.0268155	sp|Q9LVF9|PP245_ARATH Pentatricopeptide repeat-containing protein At3g21470 OS=Arabidopsis thaliana GN=PCMP-E29 PE=2 SV=1//8.69023e-178
Solyc03g115510.1	309	64	2.5629	3.3285e-05	0.00185258	sp|Q9BY12|SCAPE_HUMAN S phase cyclin A-associated protein in the endoplasmic reticulum OS=Homo sapiens GN=SCAPER PE=1 SV=1//1.26803e-14
Solyc02g082160.1	41.5	8.5	2.56231	0.00275058	0.0343283	sp|Q3E6Q1|PPR32_ARATH Pentatricopeptide repeat-containing protein At1g11290 OS=Arabidopsis thaliana GN=PCMP-H40 PE=2 SV=1//2.82797e-47
Solyc02g065170.2	106.5	22	2.56182	0.00186049	0.026129	sp|P29162|ASOL_TOBAC L-ascorbate oxidase homolog OS=Nicotiana tabacum PE=2 SV=1//0
Solyc01g105020.2	63	13	2.55823	0.00160969	0.0236709	sp|Q339D2|P2C71_ORYSJ Probable protein phosphatase 2C 71 OS=Oryza sativa subsp. japonica GN=Os10g0370000 PE=2 SV=1//8.38269e-91
Solyc01g088400.2	12297.5	2560	2.5581	1.1378e-06	0.000216776	sp|F4HVY0|CER1_ARATH Protein ECERIFERUM 1 OS=Arabidopsis thaliana GN=CER1 PE=1 SV=1//0
Solyc11g066500.1	826	172	2.55679	4.51004e-07	0.000124116	sp|Q24746|NEUR_DROVI Protein neuralized OS=Drosophila virilis GN=neur PE=4 SV=1//5.18856e-06
Solyc02g068550.1	48.5	10	2.55561	0.00209235	0.0283629	sp|Q9SWG3|FAR1_ARATH Protein FAR-RED IMPAIRED RESPONSE 1 OS=Arabidopsis thaliana GN=FAR1 PE=1 SV=1//0
Solyc10g009490.1	818	170.5	2.55538	5.10614e-07	0.000137252	-//-
Solyc01g006880.2	790.5	165	2.55332	6.1013e-07	0.000154425	sp|Q08D57|SET1B_XENTR Histone-lysine N-methyltransferase SETD1B OS=Xenopus tropicalis GN=setd1b PE=2 SV=1//2.46918e-58
Solyc01g007850.2	220.5	46	2.55151	7.47114e-05	0.00306945	sp|Q9SVP7|PP307_ARATH Pentatricopeptide repeat-containing protein At4g13650 OS=Arabidopsis thaliana GN=PCMP-H42 PE=2 SV=2//0
Solyc03g111260.2	450	94	2.55146	9.21654e-06	0.000809951	sp|P54122|RNJ_CORGL Ribonuclease J OS=Corynebacterium glutamicum (strain ATCC 13032 / DSM 20300 / JCM 1318 / LMG 3730 / NCIMB 10025) GN=Cgl1970 PE=3 SV=2//1.15618e-86
Solyc02g050140.2	153.5	32	2.55097	0.000436715	0.00999149	-//-
Solyc09g011860.2	446.5	93.5	2.54788	4.13485e-05	0.00212095	sp|Q8W486|Y1491_ARATH Uncharacterized protein At1g04910 OS=Arabidopsis thaliana GN=At1g04910 PE=1 SV=1//7.39617e-86
Solyc08g081160.2	62.5	13	2.54675	0.0015493	0.023176	-//-
Solyc11g042460.1	269.5	56.5	2.54507	6.32231e-05	0.00275176	sp|Q5M868|GBA2_RAT Non-lysosomal glucosylceramidase OS=Rattus norvegicus GN=Gba2 PE=2 SV=2//1.54335e-179
Solyc11g066760.1	295.5	62	2.54418	2.69982e-05	0.00160577	sp|Q8LPL6|AP2A1_ARATH AP-2 complex subunit alpha-1 OS=Arabidopsis thaliana GN=ALPHA-ADR PE=1 SV=1//0
Solyc09g047870.2	60	12.5	2.54395	0.00172953	0.0248124	sp|Q50760|TLYA_MYCTU 16S/23S rRNA (cytidine-2&apos;-O)-methyltransferase TlyA OS=Mycobacterium tuberculosis GN=tlyA PE=1 SV=2//1.4901e-39
Solyc02g084830.2	83.5	17.5	2.53907	0.000860055	0.0154922	sp|Q9FFG8|PP417_ARATH Pentatricopeptide repeat-containing protein At5g44230 OS=Arabidopsis thaliana GN=PCMP-H17 PE=2 SV=1//0
Solyc01g060170.2	256.5	54	2.5389	8.37625e-05	0.00329678	sp|O23463|CMTA5_ARATH Calmodulin-binding transcription activator 5 OS=Arabidopsis thaliana GN=CMTA5 PE=2 SV=2//5.49876e-71
Solyc01g100540.2	135.5	28.5	2.53752	0.00033312	0.00838848	-//-
Solyc08g005510.1	81	17	2.53677	0.00112547	0.0187174	sp|Q40392|TMVRN_NICGU TMV resistance protein N OS=Nicotiana glutinosa GN=N PE=1 SV=1//0
Solyc05g053200.1	45.5	9.5	2.53668	0.00251124	0.0324137	-//-
Solyc12g007140.1	121	25.5	2.53403	0.000398254	0.009465	-//-
Solyc05g010590.2	95	20	2.53375	0.000704579	0.0135956	sp|A8MQR0|WIT2_ARATH WPP domain-interacting tail-anchored protein 2 OS=Arabidopsis thaliana GN=WIT2 PE=1 SV=1//2.9835e-108
Solyc11g072810.1	1039.5	220	2.53359	3.72541e-07	0.000107922	sp|Q6PIJ4|NFRKB_MOUSE Nuclear factor related to kappa-B-binding protein OS=Mus musculus GN=Nfrkb PE=2 SV=1//2.33716e-40
Solyc08g006770.2	1273	269.5	2.53328	5.02338e-06	0.000560083	sp|D4N500|DIOX1_PAPSO Thebaine 6-O-demethylase OS=Papaver somniferum GN=T6ODM PE=1 SV=1//4.78361e-64
Solyc02g091780.1	69	14.5	2.53327	0.00117406	0.0192212	sp|Q2TAC6|KIF19_HUMAN Kinesin-like protein KIF19 OS=Homo sapiens GN=KIF19 PE=2 SV=2//6.32384e-96
Solyc11g069810.1	99.5	21	2.53052	0.000677949	0.0132364	sp|Q54P70|Y4757_DICDI OTU domain-containing protein DDB_G0284757 OS=Dictyostelium discoideum GN=DDB_G0284757 PE=4 SV=2//8.47718e-25
Solyc06g066730.2	1376	292	2.5299	1.02921e-06	0.000207487	sp|Q9C827|COB22_ARATH Coatomer subunit beta&apos;-2 OS=Arabidopsis thaliana GN=At1g52360 PE=2 SV=1//0
Solyc09g066470.2	947	201	2.52937	5.7591e-07	0.000147923	sp|Q9XF19|AB21I_ARATH ABC transporter I family member 21 OS=Arabidopsis thaliana GN=ABCI21 PE=2 SV=1//8.03751e-144
Solyc03g121180.2	57	12	2.52833	0.00399688	0.0445676	sp|Q9LU14|APG2_ARATH GDSL esterase/lipase APG OS=Arabidopsis thaliana GN=APG PE=1 SV=1//1.40272e-173
Solyc06g051630.2	104	22	2.52758	0.000516829	0.0110624	sp|Q8GV43|PLCD6_ARATH Phosphoinositide phospholipase C 6 OS=Arabidopsis thaliana GN=PLC6 PE=2 SV=2//0
Solyc00g140060.2	536.5	114	2.52712	5.97037e-06	0.000636993	sp|Q64560|TPP2_RAT Tripeptidyl-peptidase 2 OS=Rattus norvegicus GN=Tpp2 PE=2 SV=3//6.2793e-41
Solyc01g005300.2	2682.5	570.5	2.52701	1.78757e-05	0.00123558	sp|Q9C9W9|ADO3_ARATH Adagio protein 3 OS=Arabidopsis thaliana GN=ADO3 PE=1 SV=1//2.63765e-06
Solyc03g118640.2	1083	230.5	2.5255	5.4709e-07	0.00014157	sp|Q46888|YGBJ_ECOLI Uncharacterized oxidoreductase YgbJ OS=Escherichia coli (strain K12) GN=ygbJ PE=3 SV=1//1.40661e-31
Solyc02g094060.2	78	16.5	2.52511	0.00172723	0.0248101	sp|P92941|CLCA_ARATH Chloride channel protein CLC-a OS=Arabidopsis thaliana GN=CLC-A PE=1 SV=2//0
Solyc03g114640.2	277.5	59	2.52494	5.42821e-05	0.00251299	sp|P73689|SPPA_SYNY3 Protease 4 OS=Synechocystis sp. (strain PCC 6803 / Kazusa) GN=sppA PE=3 SV=1//4.2407e-59
Solyc11g008110.1	139	29.5	2.52476	0.000286296	0.00755504	-//-
Solyc12g014120.1	272.5	58	2.52332	4.98299e-05	0.00237996	-//-
Solyc03g025890.1	441	94	2.52232	1.36477e-05	0.00104467	sp|O65607|MSH3_ARATH DNA mismatch repair protein MSH3 OS=Arabidopsis thaliana GN=MSH3 PE=1 SV=2//0
Solyc07g019650.2	38	8	2.52158	0.00317596	0.0382118	sp|Q66GI4|PRRP1_ARATH Proteinaceous RNase P 1, chloroplastic/mitochondrial OS=Arabidopsis thaliana GN=PRORP1 PE=1 SV=1//4.45423e-152
Solyc12g006350.1	141	30	2.52122	0.000343233	0.00853249	sp|Q9ZTX8|ARFF_ARATH Auxin response factor 6 OS=Arabidopsis thaliana GN=ARF6 PE=1 SV=2//8.51458e-103
Solyc09g018710.2	66	14	2.51939	0.00147629	0.0223832	sp|Q9CL21|RECQ_PASMU ATP-dependent DNA helicase RecQ OS=Pasteurella multocida (strain Pm70) GN=recQ PE=3 SV=1//3.82738e-99
Solyc01g102570.2	324.5	69.5	2.5148	2.35355e-05	0.00147775	sp|O49160|EIF3C_ARATH Eukaryotic translation initiation factor 3 subunit C OS=Arabidopsis thaliana GN=TIF3C1 PE=1 SV=2//1.01621e-113
Solyc08g066010.2	324.5	69.5	2.5148	2.53205e-05	0.00152723	sp|O88480|CABIN_RAT Calcineurin-binding protein cabin-1 OS=Rattus norvegicus GN=Cabin1 PE=1 SV=1//8.20139e-16
Solyc01g088060.2	135.5	29	2.51255	0.000337646	0.00845944	sp|Q7XBQ9|RGA2_SOLBU Disease resistance protein RGA2 OS=Solanum bulbocastanum GN=RGA2 PE=1 SV=1//6.09064e-112
Solyc02g014180.1	645	138.5	2.51225	1.67677e-06	0.000283079	-//-
Solyc09g090870.2	235.5	50.5	2.51215	8.34753e-05	0.00328921	sp|Q84LK0|MSH1_ARATH DNA mismatch repair protein MSH1, mitochondrial OS=Arabidopsis thaliana GN=MSH1 PE=1 SV=1//0
Solyc09g074670.2	1622	348.5	2.51209	5.28819e-07	0.000140254	-//-
Solyc04g077940.2	614.5	132	2.51165	2.79725e-06	0.000391107	sp|Q8LPQ9|FPA_ARATH Flowering time control protein FPA OS=Arabidopsis thaliana GN=FPA PE=2 SV=2//3.67279e-09
Solyc06g042950.2	393.5	84.5	2.51142	1.20337e-05	0.000963665	-//-
Solyc03g083360.2	133	28.5	2.51067	0.000520014	0.0111031	sp|Q9FK05|PME61_ARATH Probable pectinesterase/pectinesterase inhibitor 61 OS=Arabidopsis thaliana GN=PME61 PE=1 SV=1//0
Solyc00g196060.2	815	175.5	2.50841	1.12011e-06	0.000216776	sp|Q9ZTX8|ARFF_ARATH Auxin response factor 6 OS=Arabidopsis thaliana GN=ARF6 PE=1 SV=2//4.3671e-142
Solyc09g064200.2	6779	1462	2.50704	1.17152e-07	4.72356e-05	sp|P54697|MYOJ_DICDI Myosin-J heavy chain OS=Dictyostelium discoideum GN=myoJ PE=4 SV=2//4.39674e-10
Solyc05g054000.2	51.5	11	2.50628	0.00229721	0.0302529	-//-
Solyc09g005080.1	994.5	214.5	2.50625	2.09393e-06	0.000325048	sp|Q9C9H7|RLP12_ARATH Receptor-like protein 12 OS=Arabidopsis thaliana GN=RLP12 PE=2 SV=2//2.64058e-41
Solyc12g006340.1	118.5	25.5	2.50393	0.000503094	0.0108746	sp|Q9ZTX8|ARFF_ARATH Auxin response factor 6 OS=Arabidopsis thaliana GN=ARF6 PE=1 SV=2//7.59963e-104
Solyc02g094630.2	185.5	40	2.50328	0.000187153	0.00557519	sp|Q54C85|IP13A_DICDI Importin-13 homolog A OS=Dictyostelium discoideum GN=ipo13A PE=3 SV=1//9.37589e-11
Solyc08g060840.1	745	161	2.50318	1.34868e-06	0.000241059	sp|Q9SWG3|FAR1_ARATH Protein FAR-RED IMPAIRED RESPONSE 1 OS=Arabidopsis thaliana GN=FAR1 PE=1 SV=1//0
Solyc01g081320.2	74.5	16	2.503	0.00126558	0.0201343	sp|Q3E911|PP400_ARATH Pentatricopeptide repeat-containing protein At5g27460 OS=Arabidopsis thaliana GN=At5g27460 PE=2 SV=1//1.31697e-146
Solyc04g076510.2	1219.5	264	2.50108	3.22684e-07	0.000101719	sp|Q54U63|LVSC_DICDI BEACH domain-containing protein lvsC OS=Dictyostelium discoideum GN=lvsC PE=4 SV=2//1.59516e-08
Solyc02g069660.2	229	49.5	2.50056	0.000116154	0.00404787	sp|Q9JMK8|VPS54_RAT Vacuolar protein sorting-associated protein 54 OS=Rattus norvegicus GN=Vps54 PE=2 SV=1//2.6106e-14
Solyc07g008320.2	4650.5	1008.5	2.49903	8.64797e-08	3.89439e-05	sp|Q9SZR1|ACA10_ARATH Calcium-transporting ATPase 10, plasma membrane-type OS=Arabidopsis thaliana GN=ACA10 PE=1 SV=2//0
Solyc01g090860.2	722	156.5	2.49881	1.68174e-06	0.000283079	sp|Q6PB75|PAPD7_MOUSE DNA polymerase sigma OS=Mus musculus GN=Papd7 PE=2 SV=1//2.54459e-24
Solyc09g090270.2	1082.5	235	2.49696	7.67277e-07	0.000175035	-//-
Solyc06g074530.1	1570	341	2.49646	2.25072e-05	0.00143872	sp|Q9SGD6|AROD6_ARATH Arogenate dehydratase/prephenate dehydratase 6, chloroplastic OS=Arabidopsis thaliana GN=ADT6 PE=1 SV=1//0
Solyc03g111430.1	69.5	15	2.49521	0.00127234	0.0201731	-//-
Solyc07g055650.1	35	7.5	2.49479	0.00472678	0.0497866	sp|Q8RWZ5|SD25_ARATH G-type lectin S-receptor-like serine/threonine-protein kinase SD2-5 OS=Arabidopsis thaliana GN=SD25 PE=1 SV=1//1.37722e-97
Solyc01g108410.1	414	90	2.49384	2.88231e-05	0.00168256	sp|Q9FIX3|PP407_ARATH Pentatricopeptide repeat-containing protein At5g39710 OS=Arabidopsis thaliana GN=EMB2745 PE=2 SV=1//2.48909e-08
Solyc01g090250.2	39.5	8.5	2.49125	0.00292615	0.035942	sp|Q96HW7|INT4_HUMAN Integrator complex subunit 4 OS=Homo sapiens GN=INTS4 PE=1 SV=2//2.99131e-08
Solyc10g078180.1	1699.5	370.5	2.49114	3.34223e-07	0.000103443	sp|Q9FKE6|CCT15_ARATH Cyclin-T1-5 OS=Arabidopsis thaliana GN=CYCT1-5 PE=2 SV=2//1.7158e-176
Solyc02g062550.2	892.5	195	2.48756	1.40073e-05	0.00105818	sp|Q54DY9|BCS1B_DICDI Probable mitochondrial chaperone BCS1-B OS=Dictyostelium discoideum GN=bcsl1b PE=3 SV=1//3.97196e-32
Solyc09g065700.2	3308	724	2.48569	2.00918e-07	7.03719e-05	sp|Q8IZQ1|WDFY3_HUMAN WD repeat and FYVE domain-containing protein 3 OS=Homo sapiens GN=WDFY3 PE=1 SV=2//6.42087e-09
Solyc01g106500.2	1540	337	2.48564	6.61374e-07	0.000161501	sp|Q9LJM4|IKU2_ARATH Receptor-like protein kinase HAIKU2 OS=Arabidopsis thaliana GN=IKU2 PE=1 SV=1//0
Solyc07g042260.2	73.5	16	2.48353	0.00169219	0.024517	sp|Q8RYC8|ARFS_ARATH Auxin response factor 19 OS=Arabidopsis thaliana GN=ARF19 PE=1 SV=2//5.54482e-106
Solyc05g048860.2	57.5	12.5	2.48266	0.00201803	0.0275927	sp|Q8RXK6|RH8_ARATH DEAD-box ATP-dependent RNA helicase 8 OS=Arabidopsis thaliana GN=RH8 PE=2 SV=1//6.59112e-14
Solyc03g025620.2	237.5	52	2.48223	0.000112148	0.00396966	sp|P29144|TPP2_HUMAN Tripeptidyl-peptidase 2 OS=Homo sapiens GN=TPP2 PE=1 SV=4//9.90635e-15
Solyc06g008720.2	1057.5	232	2.48178	5.44215e-07	0.00014157	-//-
Solyc01g097200.1	144	31.5	2.4815	0.00043566	0.00998448	sp|Q8C8R3|ANK2_MOUSE Ankyrin-2 OS=Mus musculus GN=Ank2 PE=1 SV=2//8.83206e-09
Solyc05g043340.2	144	31.5	2.4815	0.000345065	0.00855876	sp|O48626|ZW10_ARATH Centromere/kinetochore protein zw10 homolog OS=Arabidopsis thaliana GN=ZW10 PE=2 SV=1//1.80899e-82
Solyc11g069160.1	2796.5	614.5	2.47989	2.20799e-07	7.50607e-05	sp|Q680Q4|SIZ1_ARATH E3 SUMO-protein ligase SIZ1 OS=Arabidopsis thaliana GN=SIZ1 PE=1 SV=2//0
Solyc04g063360.2	610	134	2.47938	6.30051e-06	0.000658043	sp|O19922|FTSH_CYACA ATP-dependent zinc metalloprotease FtsH OS=Cyanidium caldarium GN=ftsH PE=3 SV=1//9.14292e-94
Solyc11g007510.1	105	23	2.47763	0.00110956	0.0185314	-//-
Solyc02g078640.2	1699.5	374	2.47758	3.46489e-07	0.000103573	sp|Q94FN2|MOR1_ARATH Protein MOR1 OS=Arabidopsis thaliana GN=MOR1 PE=1 SV=1//0
Solyc04g082420.2	1856	409	2.47564	3.40086e-07	0.000103443	sp|Q8LEV3|Y2060_ARATH BTB/POZ domain-containing protein At2g30600 OS=Arabidopsis thaliana GN=At2g30600/At2g30610 PE=2 SV=1//0
Solyc04g081100.2	750.5	165.5	2.47405	2.69837e-06	0.000381966	sp|Q6ZQ88|KDM1A_MOUSE Lysine-specific histone demethylase 1A OS=Mus musculus GN=Kdm1a PE=1 SV=2//1.6438e-93
Solyc03g118430.2	1554.5	343	2.47371	3.67187e-07	0.0001079	sp|P31828|PQQL_ECOLI Probable zinc protease PqqL OS=Escherichia coli (strain K12) GN=pqqL PE=3 SV=2//1.03809e-26
Solyc01g108600.2	1650.5	364.5	2.47248	9.11703e-07	0.000195144	sp|Q9LJL3|PREP1_ARATH Presequence protease 1, chloroplastic/mitochondrial OS=Arabidopsis thaliana GN=PREP1 PE=1 SV=2//0
Solyc01g105160.2	591	130.5	2.47188	4.18324e-06	0.000502239	sp|Q9SZC9|HMA6_ARATH Copper-transporting ATPase PAA1, chloroplastic OS=Arabidopsis thaliana GN=PAA1 PE=2 SV=1//0
Solyc04g072260.1	708.5	157	2.46699	2.25441e-06	0.000339876	sp|Q869L3|MDN1_DICDI Midasin OS=Dictyostelium discoideum GN=mdn1 PE=3 SV=2//1.66157e-15
Solyc12g070270.1	124.5	27.5	2.46676	0.000484208	0.0106535	sp|Q8RY46|AB26B_ARATH ABC transporter B family member 26, chloroplastic OS=Arabidopsis thaliana GN=ABCB26 PE=1 SV=1//0
Solyc08g068540.2	142.5	31.5	2.4664	0.000404895	0.00953086	sp|Q8L3W1|VRN1_ARATH B3 domain-containing transcription factor VRN1 OS=Arabidopsis thaliana GN=VRN1 PE=2 SV=1//4.43341e-39
Solyc11g066370.1	417	92.5	2.46478	1.73551e-05	0.00121819	sp|Q42572|DNLI1_ARATH DNA ligase 1 OS=Arabidopsis thaliana GN=LIG1 PE=2 SV=2//0
Solyc08g065220.2	2025.5	450	2.46394	9.17815e-07	0.000195247	sp|O49954|GCSP_SOLTU Glycine dehydrogenase [decarboxylating], mitochondrial OS=Solanum tuberosum GN=GDCSP PE=2 SV=1//0
Solyc05g008560.1	158	35	2.46388	0.000280788	0.00747657	sp|P0C7Q9|PPR56_ARATH Pentatricopeptide repeat-containing protein At1g22960, mitochondrial OS=Arabidopsis thaliana GN=At1g22960 PE=2 SV=1//0
Solyc03g095250.2	86	19	2.46382	0.00131138	0.0206585	-//-
Solyc08g008550.2	839.5	186.5	2.4635	1.13273e-06	0.000216776	sp|Q551H4|FRAY2_DICDI Serine/threonine-protein kinase fray2 OS=Dictyostelium discoideum GN=fray2 PE=3 SV=1//8.2241e-103
Solyc03g082870.2	151	33.5	2.46149	0.000625143	0.0125372	sp|Q498F0|WDR44_XENLA WD repeat-containing protein 44 OS=Xenopus laevis GN=wdr44 PE=2 SV=1//8.95773e-48
Solyc01g006040.2	171	38	2.45967	0.000242106	0.00674808	sp|Q9C895|BRE1B_ARATH E3 ubiquitin-protein ligase BRE1-like 2 OS=Arabidopsis thaliana GN=HUB2 PE=1 SV=2//2.08095e-156
Solyc01g111470.2	166.5	37	2.45956	0.000321134	0.00816373	sp|Q9ZVX5|PP156_ARATH Pentatricopeptide repeat-containing protein At2g16880 OS=Arabidopsis thaliana GN=At2g16880 PE=2 SV=1//0
Solyc11g066870.1	550	122.5	2.45934	7.02247e-06	0.000687917	-//-
Solyc12g062480.1	126	28	2.45815	0.000870625	0.0156306	sp|D0EL35|CTC1_ARATH CST complex subunit CTC1 OS=Arabidopsis thaliana GN=CTC1 PE=1 SV=2//4.9578e-155
Solyc02g068560.2	1015	226.5	2.4572	7.1233e-07	0.000168027	sp|Q9S775|PKL_ARATH CHD3-type chromatin-remodeling factor PICKLE OS=Arabidopsis thaliana GN=PKL PE=1 SV=1//6.30221e-169
Solyc07g007040.2	1550	346	2.45697	4.54727e-07	0.000124155	sp|A4UMC5|TFP11_RABIT Tuftelin-interacting protein 11 OS=Oryctolagus cuniculus GN=TFIP11 PE=2 SV=1//2.59039e-09
Solyc02g021360.2	206.5	46	2.45693	0.000224654	0.00639039	sp|Q8H0T9|KTNB1_ARATH Katanin p80 WD40 repeat-containing subunit B1 homolog OS=Arabidopsis thaliana GN=At5g23430 PE=2 SV=3//0
Solyc04g072800.2	385.5	86	2.45645	1.75163e-05	0.00122455	sp|Q6MEW4|GPMA_PARUW 2,3-bisphosphoglycerate-dependent phosphoglycerate mutase OS=Protochlamydia amoebophila (strain UWE25) GN=gpmA PE=3 SV=1//2.01759e-99
Solyc05g010110.1	383	85.5	2.45547	3.02101e-05	0.00173208	-//-
Solyc06g063170.2	128	28.5	2.45544	0.000504379	0.0108746	sp|Q9C5V5|GLR28_ARATH Glutamate receptor 2.8 OS=Arabidopsis thaliana GN=GLR2.8 PE=2 SV=2//0
Solyc05g044610.1	2113.5	473	2.4534	3.16203e-07	0.000101522	sp|Q0P5W1|VPS8_MOUSE Vacuolar protein sorting-associated protein 8 homolog OS=Mus musculus GN=Vps8 PE=2 SV=1//2.21685e-93
Solyc01g098670.1	96.5	21.5	2.45268	0.00187772	0.026307	sp|F9W301|PSS1_ORYSJ Kinesin-1-like protein PSS1 OS=Oryza sativa subsp. japonica GN=PSS1 PE=1 SV=1//1.76735e-160
Solyc07g042030.1	212.5	47.5	2.45207	0.000148344	0.0047799	sp|Q8GZA6|PP113_ARATH Pentatricopeptide repeat-containing protein At1g71210 OS=Arabidopsis thaliana GN=At1g71210 PE=2 SV=1//0
Solyc01g098450.2	232.5	52	2.45155	0.000102957	0.0037461	-//-
Solyc12g021310.1	161	36	2.45051	0.000339684	0.00847043	sp|Q55FJ2|WDR91_DICDI WD repeat-containing protein 91 homolog OS=Dictyostelium discoideum GN=wdr91 PE=4 SV=1//4.20905e-29
Solyc06g071120.2	1580	354.5	2.44963	7.2821e-07	0.000170524	sp|Q8BL06|UBP54_MOUSE Inactive ubiquitin carboxyl-terminal hydrolase 54 OS=Mus musculus GN=Usp54 PE=1 SV=2//1.73848e-35
Solyc10g008230.1	232	52	2.44844	0.00016888	0.00521917	sp|Q6L3Z7|R1B14_SOLDE Putative late blight resistance protein homolog R1B-14 OS=Solanum demissum GN=R1B-14 PE=3 SV=1//9.45844e-82
Solyc08g078960.2	154	34.5	2.44759	0.000783538	0.0145992	sp|Q940Y1|ORP2A_ARATH Oxysterol-binding protein-related protein 2A OS=Arabidopsis thaliana GN=ORP2A PE=2 SV=1//0
Solyc04g077290.1	80.5	18	2.44603	0.00125058	0.020048	sp|Q755P0|AF9_ASHGO Protein AF-9 homolog OS=Ashbya gossypii (strain ATCC 10895 / CBS 109.51 / FGSC 9923 / NRRL Y-1056) GN=YAF9 PE=3 SV=1//1.21253e-29
Solyc04g014400.2	222.5	50	2.44458	0.00333297	0.0394305	sp|C0LGQ5|GSO1_ARATH LRR receptor-like serine/threonine-protein kinase GSO1 OS=Arabidopsis thaliana GN=GSO1 PE=2 SV=1//4.18e-21
Solyc04g050760.2	315.5	71	2.44349	4.54926e-05	0.00226228	sp|Q6IEG0|SNR48_HUMAN U11/U12 small nuclear ribonucleoprotein 48 kDa protein OS=Homo sapiens GN=SNRNP48 PE=1 SV=2//4.49234e-07
Solyc08g067060.1	382	86	2.4433	2.29e-05	0.00144807	sp|Q9SV46|PP282_ARATH Pentatricopeptide repeat-containing protein At3g54980, mitochondrial OS=Arabidopsis thaliana GN=At3g54980 PE=2 SV=1//0
Solyc07g053800.2	138	31	2.44313	0.000949449	0.016661	sp|Q9FKW0|RNG1A_ARATH Putative E3 ubiquitin-protein ligase RING1a OS=Arabidopsis thaliana GN=RING1A PE=1 SV=2//5.06763e-81
Solyc11g012770.1	1791.5	404	2.44236	6.01399e-07	0.000153335	sp|Q9NTI5|PDS5B_HUMAN Sister chromatid cohesion protein PDS5 homolog B OS=Homo sapiens GN=PDS5B PE=1 SV=1//8.4746e-71
Solyc10g076260.1	164.5	37	2.44213	0.00028452	0.00754262	sp|Q93YQ1|RTOR1_ARATH Regulatory-associated protein of TOR 1 OS=Arabidopsis thaliana GN=RAPTOR1 PE=1 SV=1//0
Solyc03g095610.2	304	68.5	2.44155	0.000640833	0.0127551	sp|Q9FHK4|Y5519_ARATH Uncharacterized protein At5g05190 OS=Arabidopsis thaliana GN=Y-1 PE=1 SV=1//9.16575e-19
Solyc10g079160.1	62.5	14	2.44092	0.00199338	0.0274179	-//-
Solyc11g044510.1	182	41	2.44031	0.000276067	0.00739199	-//-
Solyc06g069670.2	73.5	16.5	2.43951	0.00153355	0.0229999	sp|Q9FLQ7|FH20_ARATH Formin-like protein 20 OS=Arabidopsis thaliana GN=FH20 PE=2 SV=3//2.40109e-47
Solyc04g077870.2	299	67.5	2.43881	7.29916e-05	0.00303112	sp|Q37145|ACA1_ARATH Calcium-transporting ATPase 1, chloroplastic OS=Arabidopsis thaliana GN=ACA1 PE=1 SV=3//0
Solyc09g007100.2	391.5	88.5	2.43745	8.72682e-05	0.00338861	-//-
Solyc07g066030.2	1095.5	248	2.43654	1.33075e-06	0.000239087	sp|Q6NRP2|PSME4_XENLA Proteasome activator complex subunit 4 OS=Xenopus laevis GN=psme4 PE=2 SV=1//3.59419e-28
Solyc10g080280.1	155	35	2.43624	0.000379906	0.00916233	-//-
Solyc03g124000.1	174.5	39.5	2.43323	0.000268915	0.00724951	-//-
Solyc05g055110.2	811	184	2.43313	1.52307e-06	0.000263696	-//-
Solyc10g006780.2	346	78.5	2.43197	3.23092e-05	0.00180116	sp|Q9DC40|TELO2_MOUSE Telomere length regulation protein TEL2 homolog OS=Mus musculus GN=Telo2 PE=1 SV=2//7.24894e-31
Solyc04g049940.2	77.5	17.5	2.43164	0.00146664	0.0222938	-//-
Solyc01g103320.2	110.5	25	2.43161	0.000731693	0.013948	sp|Q9FT92|Y5843_ARATH Uncharacterized protein At5g08430 OS=Arabidopsis thaliana GN=At5g08430 PE=1 SV=2//9.68517e-36
Solyc09g005330.2	724	164.5	2.43094	2.10391e-06	0.000325048	sp|Q7ZYV9|SYMPK_XENLA Symplekin OS=Xenopus laevis GN=sympk PE=1 SV=1//1.1102e-11
Solyc09g020150.2	40	9	2.42816	0.00455426	0.0485457	-//-
Solyc01g006180.2	230.5	52.5	2.42532	0.000141628	0.00461989	sp|P54453|YQEH_BACSU Uncharacterized protein YqeH OS=Bacillus subtilis (strain 168) GN=yqeH PE=1 SV=1//1.1378e-41
Solyc10g081200.1	592.5	135.5	2.42135	7.24313e-06	0.000695721	-//-
Solyc02g087430.2	837	191.5	2.42106	1.66435e-06	0.0002829	sp|Q9LR47|IP5P3_ARATH Type I inositol 1,4,5-trisphosphate 5-phosphatase CVP2 OS=Arabidopsis thaliana GN=CVP2 PE=1 SV=2//1.31494e-17
Solyc07g005970.2	470	107.5	2.42084	2.40891e-05	0.00149309	-//-
Solyc02g084640.2	352	80.5	2.42053	9.54442e-05	0.00358476	sp|Q70E96|AL3F1_ARATH Aldehyde dehydrogenase family 3 member F1 OS=Arabidopsis thaliana GN=ALDH3F1 PE=2 SV=2//0
Solyc07g006030.2	596	136.5	2.41925	1.29735e-05	0.00100865	sp|F4J5S1|CLU_ARATH Clustered mitochondria protein OS=Arabidopsis thaliana GN=FMT PE=2 SV=1//2.93937e-12
Solyc06g069500.2	875	200.5	2.41889	1.52856e-06	0.000263696	-//-
Solyc06g060380.2	748.5	171.5	2.41887	2.56959e-06	0.000369712	sp|A4L9P7|PDS5A_RAT Sister chromatid cohesion protein PDS5 homolog A OS=Rattus norvegicus GN=Pds5a PE=2 SV=1//2.94435e-48
Solyc11g039880.1	164	37.5	2.41845	0.000432521	0.00993881	-//-
Solyc03g119050.2	255.5	58.5	2.41808	0.000183316	0.00549771	sp|Q54NA6|MYBL_DICDI Myb-like protein L OS=Dictyostelium discoideum GN=mybL PE=3 SV=1//1.61074e-44
Solyc03g115720.2	785	180	2.41782	5.54391e-06	0.000605742	sp|Q17RB8|LONF1_HUMAN LON peptidase N-terminal domain and RING finger protein 1 OS=Homo sapiens GN=LONRF1 PE=2 SV=2//1.26184e-41
Solyc01g008920.2	98.5	22.5	2.41706	0.00135576	0.021176	sp|O80934|Y2766_ARATH Uncharacterized protein At2g37660, chloroplastic OS=Arabidopsis thaliana GN=At2g37660 PE=1 SV=2//3.97289e-18
Solyc07g053980.2	913	209.5	2.41691	1.12543e-05	0.000916063	sp|Q9ZT82|CALSC_ARATH Callose synthase 12 OS=Arabidopsis thaliana GN=CALS12 PE=1 SV=1//0
Solyc04g049380.2	187.5	43	2.41475	0.000425577	0.00985007	sp|Q55680|Y005_SYNY3 Uncharacterized protein sll0005 OS=Synechocystis sp. (strain PCC 6803 / Kazusa) GN=sll0005 PE=3 SV=1//9.11395e-74
Solyc12g049590.1	496	114	2.41391	9.79967e-06	0.000830816	sp|P34756|FAB1_YEAST 1-phosphatidylinositol 3-phosphate 5-kinase FAB1 OS=Saccharomyces cerevisiae (strain ATCC 204508 / S288c) GN=FAB1 PE=1 SV=3//5.42458e-09
Solyc01g079510.2	1154	265.5	2.41327	8.78349e-07	0.000194504	sp|Q9NSI6|BRWD1_HUMAN Bromodomain and WD repeat-containing protein 1 OS=Homo sapiens GN=BRWD1 PE=1 SV=4//2.0323e-19
Solyc04g079450.2	306.5	70.5	2.41192	0.00124152	0.0199765	sp|Q9S7T8|SPZX_ARATH Serpin-ZX OS=Arabidopsis thaliana GN=At1g47710 PE=1 SV=1//3.48286e-60
Solyc01g080840.2	701	161.5	2.4109	3.22455e-06	0.000435064	sp|Q9SYI0|SECA1_ARATH Protein translocase subunit SECA1, chloroplastic OS=Arabidopsis thaliana GN=SECA1 PE=1 SV=2//0
Solyc05g010780.1	202	46.5	2.40961	0.000221918	0.00632813	sp|Q9LMY5|PPR41_ARATH Putative pentatricopeptide repeat-containing protein At1g13630 OS=Arabidopsis thaliana GN=At1g13630 PE=2 SV=3//7.77771e-08
Solyc11g011090.1	819.5	189	2.40952	1.73559e-06	0.000286578	sp|Q40392|TMVRN_NICGU TMV resistance protein N OS=Nicotiana glutinosa GN=N PE=1 SV=1//1.16854e-74
Solyc05g054910.2	1246	287.5	2.40913	7.44177e-07	0.00017089	sp|Q32NW2|LENG8_XENLA Leukocyte receptor cluster member 8 homolog OS=Xenopus laevis GN=leng8 PE=2 SV=1//7.98815e-62
Solyc10g076910.1	1418.5	327.5	2.40833	7.10474e-07	0.000168027	sp|Q17R09|PRP16_BOVIN Pre-mRNA-splicing factor ATP-dependent RNA helicase PRP16 OS=Bos taurus GN=DHX38 PE=2 SV=1//0
Solyc04g051860.2	773.5	179	2.40456	3.46094e-06	0.000449468	sp|Q00497|SK_SOLLC Shikimate kinase, chloroplastic OS=Solanum lycopersicum GN=SK PE=1 SV=1//0
Solyc01g099160.2	2809.5	650.5	2.40446	3.60797e-06	0.000458265	sp|Q43191|LOX15_SOLTU Probable linoleate 9S-lipoxygenase 5 OS=Solanum tuberosum GN=LOX1.5 PE=2 SV=1//0
Solyc11g072420.1	579	134	2.40415	7.90161e-06	0.000726759	-//-
Solyc08g013900.2	123.5	28.5	2.40385	0.00112039	0.0186597	sp|Q9M1B0|NLP9_ARATH Protein NLP9 OS=Arabidopsis thaliana GN=NLP9 PE=2 SV=1//1.61664e-24
Solyc09g009790.2	76	17.5	2.40349	0.00147067	0.0223174	sp|Q9SR82|PP219_ARATH Putative pentatricopeptide repeat-containing protein At3g08820 OS=Arabidopsis thaliana GN=PCMP-H84 PE=3 SV=1//1.22388e-39
Solyc02g087290.2	891.5	206.5	2.40333	4.0518e-06	0.000496316	sp|P49641|MA2A2_HUMAN Alpha-mannosidase 2x OS=Homo sapiens GN=MAN2A2 PE=2 SV=3//0
Solyc12g011180.1	479	111	2.40203	1.34083e-05	0.00102861	sp|Q9Y5Q8|TF3C5_HUMAN General transcription factor 3C polypeptide 5 OS=Homo sapiens GN=GTF3C5 PE=1 SV=2//2.3154e-21
Solyc02g065500.2	595	138	2.40107	7.21043e-06	0.000694505	sp|O60287|NPA1P_HUMAN Nucleolar pre-ribosomal-associated protein 1 OS=Homo sapiens GN=URB1 PE=1 SV=4//3.42959e-23
Solyc01g095710.2	332	77	2.40018	4.35654e-05	0.00220077	sp|Q8IY37|DHX37_HUMAN Probable ATP-dependent RNA helicase DHX37 OS=Homo sapiens GN=DHX37 PE=1 SV=1//1.22916e-75
Solyc09g064440.2	665	154.5	2.39872	3.55082e-06	0.000457074	sp|Q7GB25|AB5C_ARATH ABC transporter C family member 5 OS=Arabidopsis thaliana GN=ABCC5 PE=2 SV=2//0
Solyc03g025610.1	675.5	157	2.39818	3.43987e-06	0.00044883	sp|P29144|TPP2_HUMAN Tripeptidyl-peptidase 2 OS=Homo sapiens GN=TPP2 PE=1 SV=4//1.91821e-126
Solyc11g005020.1	561.5	130.5	2.39802	7.17957e-06	0.000694138	sp|D8WUA4|SECA2_ARATH Protein translocase subunit SECA2, chloroplastic OS=Arabidopsis thaliana GN=SECA2 PE=2 SV=1//0
Solyc06g036590.1	161.5	37.5	2.3963	0.000373342	0.00906036	-//-
Solyc04g008660.2	647	151	2.39217	4.17137e-06	0.000502239	sp|Q9C6C3|AGD2_ARATH ADP-ribosylation factor GTPase-activating protein AGD2 OS=Arabidopsis thaliana GN=AGD2 PE=2 SV=1//0
Solyc02g062360.2	744.5	174	2.39028	0.000146784	0.00474121	sp|Q9SIV5|C3H19_ARATH Zinc finger CCCH domain-containing protein 19 OS=Arabidopsis thaliana GN=NERD PE=1 SV=3//5.69547e-162
Solyc11g062220.1	725	169.5	2.38977	3.02115e-06	0.000415708	sp|Q9SIV5|C3H19_ARATH Zinc finger CCCH domain-containing protein 19 OS=Arabidopsis thaliana GN=NERD PE=1 SV=3//9.36192e-164
Solyc03g114060.2	3838	898	2.38941	3.73486e-07	0.000107922	-//-
Solyc08g061890.2	259	60.5	2.38931	0.00010381	0.00376134	sp|Q7Z6E9|RBBP6_HUMAN E3 ubiquitin-protein ligase RBBP6 OS=Homo sapiens GN=RBBP6 PE=1 SV=1//1.11401e-09
Solyc01g102600.2	150	35	2.38897	0.000484142	0.0106535	sp|O49160|EIF3C_ARATH Eukaryotic translation initiation factor 3 subunit C OS=Arabidopsis thaliana GN=TIF3C1 PE=1 SV=2//6.45095e-112
Solyc10g007950.2	352.5	82.5	2.38723	3.78857e-05	0.0020087	sp|Q9LMI0|TPS7_ARATH Probable alpha,alpha-trehalose-phosphate synthase [UDP-forming] 7 OS=Arabidopsis thaliana GN=TPS7 PE=1 SV=1//0
Solyc11g022460.1	1433	336	2.38605	1.08291e-06	0.000216776	sp|Q9ZVT9|C2GR1_ARATH C2 and GRAM domain-containing protein At1g03370 OS=Arabidopsis thaliana GN=At1g03370 PE=2 SV=4//1.87818e-06
Solyc09g074110.2	829.5	194.5	2.38566	2.10023e-06	0.000325048	sp|Q54S52|Y2801_DICDI Protein PIEZO homolog OS=Dictyostelium discoideum GN=DDB_G0282801 PE=3 SV=1//1.46014e-52
Solyc03g118280.1	100.5	23.5	2.38366	0.00107667	0.0181503	sp|Q9FIT7|PP442_ARATH Pentatricopeptide repeat-containing protein At5g61990, mitochondrial OS=Arabidopsis thaliana GN=At5g61990 PE=2 SV=1//3.61133e-98
Solyc12g009520.1	317.5	74.5	2.38331	8.12966e-05	0.00323912	sp|Q9C9H7|RLP12_ARATH Receptor-like protein 12 OS=Arabidopsis thaliana GN=RLP12 PE=2 SV=2//6.07925e-95
Solyc12g099910.1	2636	619.5	2.38293	4.14726e-07	0.000115973	sp|O14647|CHD2_HUMAN Chromodomain-helicase-DNA-binding protein 2 OS=Homo sapiens GN=CHD2 PE=1 SV=2//0
Solyc10g085460.1	304.5	71.5	2.3822	0.000261335	0.00710729	sp|Q7XA40|RGA3_SOLBU Putative disease resistance protein RGA3 OS=Solanum bulbocastanum GN=RGA3 PE=2 SV=2//2.84039e-10
Solyc08g080780.2	111	26	2.38183	0.00184266	0.026005	-//-
Solyc12g006940.1	349	82	2.38159	4.91017e-05	0.00234842	sp|Q93Z92|RING4_ARATH E3 ubiquitin-protein ligase At4g11680 OS=Arabidopsis thaliana GN=At4g11680 PE=2 SV=1//3.35049e-32
Solyc06g010200.2	678	159.5	2.38074	3.66711e-06	0.000460714	sp|Q9M658|MOM1_ARATH Helicase protein MOM1 OS=Arabidopsis thaliana GN=MOM1 PE=1 SV=1//2.55878e-08
Solyc09g074950.2	2870	676	2.37974	4.72005e-07	0.000127865	sp|F6QV99|ATAD1_BOVIN ATPase family AAA domain-containing protein 1 OS=Bos taurus GN=ATAD1 PE=2 SV=2//1.50197e-68
Solyc03g115220.2	677.5	159.5	2.37968	7.42384e-05	0.0030609	sp|Q9SBQ9|F3PH_PETHY Flavonoid 3&apos;-monooxygenase OS=Petunia hybrida GN=CYP75B2 PE=2 SV=1//0
Solyc03g097190.2	1672.5	394	2.37935	1.50674e-06	0.000262544	sp|Q9LFE4|Y5673_ARATH WEB family protein At5g16730, chloroplastic OS=Arabidopsis thaliana GN=At5g16730 PE=1 SV=1//6.41641e-34
Solyc10g079010.1	1509	355.5	2.37924	8.46995e-07	0.000191958	-//-
Solyc01g008120.2	1493.5	352	2.37861	9.91335e-07	0.000206402	sp|Q9C5X9|HAC1_ARATH Histone acetyltransferase HAC1 OS=Arabidopsis thaliana GN=HAC1 PE=1 SV=2//1.42373e-41
Solyc06g052070.2	159.5	37.5	2.37834	0.00143814	0.0219874	sp|Q9XSC3|WDR44_BOVIN WD repeat-containing protein 44 OS=Bos taurus GN=WDR44 PE=1 SV=1//2.30101e-50
Solyc12g010450.1	89.5	21	2.3779	0.00186736	0.0261936	sp|Q69QZ0|P2C27_ORYSJ Probable protein phosphatase 2C 27 OS=Oryza sativa subsp. japonica GN=Os02g0799000 PE=2 SV=1//4.02912e-131
Solyc05g006530.2	178.5	42	2.37767	0.0010678	0.0180438	sp|B9DFG3|ISE2_ARATH DEAD-box ATP-dependent RNA helicase ISE2, chloroplastic OS=Arabidopsis thaliana GN=ISE2 PE=1 SV=2//0
Solyc11g066780.1	491.5	116	2.3757	1.49331e-05	0.00110694	sp|Q9W0T1|NU301_DROME Nucleosome-remodeling factor subunit NURF301 OS=Drosophila melanogaster GN=E(bx) PE=1 SV=2//5.90122e-06
Solyc06g075150.2	267	63	2.37489	0.00010881	0.00388932	sp|Q653H7|ARFR_ORYSJ Auxin response factor 18 OS=Oryza sativa subsp. japonica GN=ARF18 PE=2 SV=1//0
Solyc02g020980.2	1514	358	2.3739	1.91338e-06	0.00031003	sp|Q8RXD9|DPE2_ARATH 4-alpha-glucanotransferase DPE2 OS=Arabidopsis thaliana GN=DPE2 PE=1 SV=1//0
Solyc07g008760.2	391.5	92.5	2.37377	2.52236e-05	0.00152723	sp|Q54BW6|TTC27_DICDI Tetratricopeptide repeat protein 27 homolog OS=Dictyostelium discoideum GN=ttc27 PE=3 SV=1//4.96882e-59
Solyc03g115250.2	1394	330	2.37222	1.16373e-06	0.00021833	-//-
Solyc02g082550.2	144	34	2.37177	0.000994131	0.0172554	sp|Q45FA5|SRPK_PHYPO Serine/threonine-protein kinase SRPK OS=Physarum polycephalum PE=1 SV=1//1.30064e-99
Solyc06g084580.1	59.5	14	2.37008	0.00287701	0.0355112	sp|Q9SVH0|PP329_ARATH Pentatricopeptide repeat-containing protein At4g20770 OS=Arabidopsis thaliana GN=PCMP-E35 PE=2 SV=2//0
Solyc08g081990.2	575.5	136.5	2.36876	2.17652e-05	0.00141331	sp|Q9T014|SPA2_ARATH Protein SPA1-RELATED 2 OS=Arabidopsis thaliana GN=SPA2 PE=1 SV=2//0
Solyc02g092870.1	230	54.5	2.36839	0.000183905	0.00550684	-//-
Solyc01g068290.2	181.5	43	2.36786	0.00037365	0.00906036	sp|Q55694|MNMG_SYNY3 tRNA uridine 5-carboxymethylaminomethyl modification enzyme MnmG OS=Synechocystis sp. (strain PCC 6803 / Kazusa) GN=mnmG PE=3 SV=1//0
Solyc01g103350.2	543.5	129	2.36769	1.0407e-05	0.00086955	sp|F4I114|Y1960_ARATH Probable serine/threonine-protein kinase At1g09600 OS=Arabidopsis thaliana GN=At1g09600 PE=3 SV=1//0
Solyc02g081010.1	596	141.5	2.3674	9.79653e-06	0.000830816	sp|Q7LBC6|KDM3B_HUMAN Lysine-specific demethylase 3B OS=Homo sapiens GN=KDM3B PE=1 SV=2//5.7381e-59
Solyc12g017420.1	476	113	2.36724	1.37805e-05	0.00104763	sp|Q6NLC1|AB2D_ARATH ABC transporter D family member 2, chloroplastic OS=Arabidopsis thaliana GN=ABCC2 PE=1 SV=1//0
Solyc02g080320.2	156	37	2.36565	0.000483009	0.010641	sp|Q9SVS0|PUS6_ARATH RNA pseudourine synthase 6, chloroplastic OS=Arabidopsis thaliana GN=At4g21770 PE=2 SV=1//0
Solyc03g093480.2	1850	440	2.3656	1.0017e-06	0.000206402	sp|Q9C8Z4|HEAT1_ARATH Uncharacterized protein At3g06530 OS=Arabidopsis thaliana GN=At3g06530 PE=2 SV=3//0
Solyc02g083140.2	367.5	87.5	2.36258	4.52987e-05	0.0022568	sp|P45175|RNG_HAEIN Ribonuclease G OS=Haemophilus influenzae (strain ATCC 51907 / DSM 11121 / KW20 / Rd) GN=rng PE=3 SV=1//1.32143e-50
Solyc10g007130.2	357	85	2.36253	4.06068e-05	0.00209779	-//-
Solyc07g005740.1	44.5	10.5	2.36227	0.00445501	0.0479445	sp|A8MQA3|PP330_ARATH Pentatricopeptide repeat-containing protein At4g21065 OS=Arabidopsis thaliana GN=PCMP-H28 PE=2 SV=2//1.12104e-91
Solyc07g047770.2	900	214.5	2.36222	2.3432e-06	0.000347224	sp|Q9C5U2|AHK2_ARATH Histidine kinase 2 OS=Arabidopsis thaliana GN=AHK2 PE=1 SV=1//0
Solyc06g054560.2	635.5	151.5	2.36154	6.27489e-06	0.000657347	sp|Q8RWY3|ISW2_ARATH Putative chromatin-remodeling complex ATPase chain OS=Arabidopsis thaliana GN=At3g06400 PE=2 SV=3//0
Solyc01g102810.2	111.5	26.5	2.36097	0.0016818	0.0244137	sp|P09122|DPO3X_BACSU DNA polymerase III subunit gamma/tau OS=Bacillus subtilis (strain 168) GN=dnaX PE=3 SV=3//2.10136e-48
Solyc02g030100.2	126	30	2.35909	0.000994267	0.0172554	sp|Q5SPW0|VPS54_MOUSE Vacuolar protein sorting-associated protein 54 OS=Mus musculus GN=Vps54 PE=1 SV=1//7.53286e-16
Solyc07g022780.2	205.5	49	2.35904	0.000254718	0.00697657	sp|Q9SY55|ECA3_ARATH Calcium-transporting ATPase 3, endoplasmic reticulum-type OS=Arabidopsis thaliana GN=ECA3 PE=2 SV=3//0
Solyc04g012010.2	285	68	2.35902	0.0001398	0.00460308	sp|Q6L438|R1A6_SOLDE Putative late blight resistance protein homolog R1A-6 OS=Solanum demissum GN=R1A-6 PE=3 SV=2//1.47693e-57
Solyc07g041510.1	368.5	88	2.35829	3.75801e-05	0.00199997	sp|Q4QR29|CTR9_XENLA RNA polymerase-associated protein CTR9 homolog OS=Xenopus laevis GN=ctr9 PE=2 SV=1//6.01315e-89
Solyc01g109180.2	186.5	44.5	2.35773	0.000342662	0.00852965	sp|Q9XIA9|LACS2_ARATH Long chain acyl-CoA synthetase 2 OS=Arabidopsis thaliana GN=LACS2 PE=2 SV=1//0
Solyc11g017000.1	909	217.5	2.35655	5.93173e-06	0.000634824	-//-
Solyc04g016540.1	84	20	2.35644	0.00172357	0.0247986	sp|O80647|PP195_ARATH Pentatricopeptide repeat-containing protein At2g39620 OS=Arabidopsis thaliana GN=PCMP-E33 PE=2 SV=1//0
Solyc07g017780.2	1539.5	369	2.35435	8.95382e-06	0.00079578	sp|Q03194|PMA4_NICPL Plasma membrane ATPase 4 OS=Nicotiana plumbaginifolia GN=PMA4 PE=2 SV=1//0
Solyc09g055260.2	1213.5	291	2.35355	2.69885e-06	0.000381966	sp|Q9FGI1|LTN1_ARATH E3 ubiquitin-protein ligase listerin OS=Arabidopsis thaliana GN=At5g58410 PE=3 SV=1//0
Solyc12g056340.1	339.5	81.5	2.3506	5.58047e-05	0.00255618	sp|Q9C8S9|RH48_ARATH Probable DEAD-box ATP-dependent RNA helicase 48 OS=Arabidopsis thaliana GN=RH48 PE=3 SV=1//2.80497e-41
Solyc11g073270.1	79.5	19	2.35059	0.0022348	0.0296789	sp|Q9FJE6|PP437_ARATH Putative pentatricopeptide repeat-containing protein At5g59900 OS=Arabidopsis thaliana GN=At5g59900 PE=3 SV=1//3.88392e-57
Solyc09g098130.1	198	47.5	2.35016	0.000524855	0.0111652	sp|Q6L3N7|R1C3_SOLDE Putative late blight resistance protein homolog R1C-3 OS=Solanum demissum GN=R1C-3 PE=3 SV=1//5.09025e-101
Solyc03g117680.2	1539	370	2.34998	1.17858e-06	0.000219716	-//-
Solyc07g045480.2	331	79.5	2.34982	6.28923e-05	0.00275005	sp|Q10CQ8|PHYC_ORYSJ Phytochrome C OS=Oryza sativa subsp. japonica GN=PHYC PE=2 SV=1//0
Solyc01g096200.2	696.5	167.5	2.34903	8.02423e-05	0.00321294	sp|Q9FNN7|PP371_ARATH Pentatricopeptide repeat-containing protein At5g08510 OS=Arabidopsis thaliana GN=PCMP-E20 PE=2 SV=1//9.94891e-45
Solyc02g061950.2	108.5	26	2.349	0.00126646	0.0201343	sp|Q6DJF8|MET23_XENLA Methyltransferase-like protein 23 OS=Xenopus laevis GN=mettl23 PE=2 SV=1//1.38065e-39
Solyc09g009350.2	110.5	26.5	2.34799	0.00128981	0.0203662	sp|Q96RL7|VP13A_HUMAN Vacuolar protein sorting-associated protein 13A OS=Homo sapiens GN=VPS13A PE=1 SV=2//4.9863e-40
Solyc00g096460.1	71	17	2.34694	0.00363479	0.0418525	-//-
Solyc04g049670.2	2080	502	2.34452	6.04146e-06	0.0006426	sp|A2YQ93|PRR37_ORYSI Two-component response regulator-like PRR37 OS=Oryza sativa subsp. indica GN=PRR37 PE=2 SV=2//1.46303e-121
Solyc01g079700.2	60.5	14.5	2.34394	0.00402702	0.0447554	-//-
Solyc02g067210.2	1431	346	2.34174	1.29892e-06	0.000234583	sp|P58223|Y4837_ARATH KH domain-containing protein At4g18375 OS=Arabidopsis thaliana GN=At4g18375 PE=2 SV=1//4.08115e-43
Solyc01g006010.2	438.5	106	2.34103	2.42425e-05	0.00149309	sp|Q54BM5|BBP_DICDI Branchpoint-bridging protein OS=Dictyostelium discoideum GN=sf1 PE=3 SV=1//3.19775e-18
Solyc05g010660.2	705	170.5	2.34093	4.96978e-06	0.000555893	sp|Q93Y94|RPOT1_NICSY DNA-directed RNA polymerase 1, mitochondrial OS=Nicotiana sylvestris GN=RPOT1 PE=2 SV=1//0
Solyc02g031860.2	2078	503	2.34027	1.01257e-06	0.000206402	sp|Q9FPR3|EDR1_ARATH Serine/threonine-protein kinase EDR1 OS=Arabidopsis thaliana GN=EDR1 PE=1 SV=1//7.06426e-32
Solyc05g007430.2	52	12.5	2.33791	0.0039499	0.0441958	-//-
Solyc01g006960.2	951	231	2.33488	2.22306e-06	0.00033851	sp|Q9Y2L5|TPPC8_HUMAN Trafficking protein particle complex subunit 8 OS=Homo sapiens GN=TRAPPC8 PE=1 SV=2//3.69251e-13
Solyc05g010790.1	56	13.5	2.33474	0.00447569	0.0480495	sp|Q9LMY5|PPR41_ARATH Putative pentatricopeptide repeat-containing protein At1g13630 OS=Arabidopsis thaliana GN=At1g13630 PE=2 SV=3//2.69565e-09
Solyc12g035520.1	1000	243	2.33433	2.10918e-06	0.000325048	sp|Q9FYG2|CMTA4_ARATH Calmodulin-binding transcription activator 4 OS=Arabidopsis thaliana GN=CMTA4 PE=1 SV=1//2.24966e-56
Solyc01g096740.2	204	49.5	2.33387	0.000784863	0.0146004	sp|Q94BZ1|ZIFL1_ARATH Protein ZINC INDUCED FACILITATOR-LIKE 1 OS=Arabidopsis thaliana GN=ZIFL1 PE=2 SV=1//0
Solyc11g017460.1	794	193	2.33373	3.43316e-06	0.00044883	sp|O22193|PUB4_ARATH U-box domain-containing protein 4 OS=Arabidopsis thaliana GN=PUB4 PE=1 SV=3//1.08428e-07
Solyc03g120770.2	444.5	108	2.3337	3.1072e-05	0.00175784	sp|Q6PHS6|SNX13_MOUSE Sorting nexin-13 OS=Mus musculus GN=Snx13 PE=2 SV=1//2.83459e-08
Solyc06g053350.2	372.5	90.5	2.33351	4.59481e-05	0.00226959	sp|Q04088|POF21_ARATH Probable transcription factor PosF21 OS=Arabidopsis thaliana GN=POSF21 PE=2 SV=1//1.60115e-110
Solyc03g119780.2	1249.5	304	2.3327	1.48835e-06	0.000260649	sp|Q24325|TAF2_DROME Transcription initiation factor TFIID subunit 2 OS=Drosophila melanogaster GN=Taf2 PE=1 SV=2//5.85985e-83
Solyc03g025280.2	1210	294.5	2.33215	1.71303e-06	0.000285574	sp|Q6NV83|SR140_MOUSE U2 snRNP-associated SURP motif-containing protein OS=Mus musculus GN=U2surp PE=1 SV=3//1.15962e-97
Solyc05g018510.2	138	33.5	2.33171	0.000716847	0.0137407	sp|O81016|AB32G_ARATH ABC transporter G family member 32 OS=Arabidopsis thaliana GN=ABCG32 PE=1 SV=1//0
Solyc06g048450.2	138	33.5	2.33171	0.000940557	0.0165636	sp|Q9FFF9|APC1_ARATH Anaphase-promoting complex subunit 1 OS=Arabidopsis thaliana GN=APC1 PE=2 SV=1//0
Solyc01g098530.2	177	43	2.33166	0.000401729	0.00949437	sp|A9BN39|PYRG_DELAS CTP synthase OS=Delftia acidovorans (strain DSM 14801 / SPH-1) GN=pyrG PE=3 SV=1//1.29531e-21
Solyc03g098250.2	101	24.5	2.33104	0.00152109	0.0228526	sp|Q5ZKQ6|DPOE2_CHICK DNA polymerase epsilon subunit 2 OS=Gallus gallus GN=POLE2 PE=2 SV=1//2.36111e-93
Solyc06g083670.2	201.5	49	2.3307	0.000291708	0.00763523	-//-
Solyc03g123780.2	211.5	51.5	2.32895	0.000648989	0.0128226	sp|Q9C7S5|PSYR1_ARATH Tyrosine-sulfated glycopeptide receptor 1 OS=Arabidopsis thaliana GN=PSYR1 PE=2 SV=1//0
Solyc05g008140.2	197	48	2.3278	0.00138194	0.0213732	-//-
Solyc02g083560.2	784.5	191.5	2.32762	4.26285e-06	0.00050604	sp|Q7X659|VP35A_ARATH Vacuolar protein sorting-associated protein 35A OS=Arabidopsis thaliana GN=VPS35A PE=2 SV=1//0
Solyc12g006530.1	70	17	2.32651	0.00265184	0.0335838	sp|E7DN63|BAMS_SOLLC Beta-amyrin synthase OS=Solanum lycopersicum GN=TTS1 PE=1 SV=1//0
Solyc11g005910.1	1002	245	2.3254	2.30676e-06	0.000344771	sp|Q9FMJ0|P4KB1_ARATH Phosphatidylinositol 4-kinase beta 1 OS=Arabidopsis thaliana GN=PI4KBETA1 PE=1 SV=1//0
Solyc03g117800.2	501	122.5	2.32475	4.15448e-05	0.00212786	sp|Q8H1Z0|CER3_ARATH Protein ECERIFERUM 3 OS=Arabidopsis thaliana GN=CER3 PE=1 SV=1//0
Solyc11g008770.1	652	159.5	2.32434	7.04664e-06	0.000688288	sp|Q5ZK33|LETM1_CHICK LETM1 and EF-hand domain-containing protein 1, mitochondrial OS=Gallus gallus GN=LETM1 PE=2 SV=1//4.30277e-90
Solyc08g042130.2	298.5	73	2.3236	9.49405e-05	0.00358222	-//-
Solyc09g015470.2	80	19.5	2.32242	0.00196359	0.0271084	-//-
Solyc11g005650.1	135	33	2.32163	0.00142654	0.0218582	sp|P69310|UBIQ_AVESA Ubiquitin OS=Avena sativa PE=1 SV=1//4.45581e-33
Solyc07g062600.2	1533	376	2.32115	4.56636e-06	0.00052956	sp|O43918|AIRE_HUMAN Autoimmune regulator OS=Homo sapiens GN=AIRE PE=1 SV=1//5.48814e-10
Solyc02g092620.2	245	60	2.32112	0.000221331	0.0063166	sp|Q66GP0|Y5738_ARATH BTB/POZ domain-containing protein At5g67385 OS=Arabidopsis thaliana GN=At5g67385 PE=2 SV=2//4.40065e-114
Solyc01g067090.2	259	63.5	2.31964	0.00231773	0.0304563	-//-
Solyc10g047270.1	607	149	2.31934	9.24565e-06	0.000809951	sp|Q9FY75|POT7_ARATH Potassium transporter 7 OS=Arabidopsis thaliana GN=POT7 PE=1 SV=2//0
Solyc10g062180.1	875	215	2.31823	4.27135e-06	0.00050604	sp|Q7TP47|HNRPQ_RAT Heterogeneous nuclear ribonucleoprotein Q OS=Rattus norvegicus GN=Syncrip PE=2 SV=1//7.80072e-32
Solyc10g006250.2	222	54.5	2.31734	0.000232773	0.00656212	sp|D3ZTQ1|SFSWA_RAT Splicing factor, suppressor of white-apricot homolog OS=Rattus norvegicus GN=Sfswap PE=2 SV=1//1.58778e-09
Solyc03g019890.2	67.5	16.5	2.31685	0.00276406	0.0344266	sp|Q5N8X6|BGAL3_ORYSJ Beta-galactosidase 3 OS=Oryza sativa subsp. japonica GN=Os01g0875500 PE=2 SV=1//0
Solyc05g054170.2	433	106.5	2.31604	0.000101227	0.00371829	sp|Q9M0M5|SCL13_ARATH Scarecrow-like protein 13 OS=Arabidopsis thaliana GN=SCL13 PE=2 SV=2//2.90819e-102
Solyc04g056270.2	4400	1083.5	2.31568	7.09426e-07	0.000168027	sp|Q8GSA7|CMTA3_ARATH Calmodulin-binding transcription activator 3 OS=Arabidopsis thaliana GN=CMTA3 PE=1 SV=1//8.44955e-137
Solyc12g056940.1	5413.5	1333.5	2.31524	2.81787e-05	0.0016561	sp|Q38970|ACC1_ARATH Acetyl-CoA carboxylase 1 OS=Arabidopsis thaliana GN=ACC1 PE=1 SV=1//0
Solyc01g103740.2	1007	248	2.31503	2.39831e-06	0.000353879	sp|A8ID74|BOP1_CHLRE Ribosome biogenesis protein BOP1 homolog OS=Chlamydomonas reinhardtii GN=CHLREDRAFT_111274 PE=3 SV=2//6.30392e-107
Solyc10g076870.1	1232	303.5	2.31473	2.05747e-06	0.000325048	sp|P86049|RBM46_MOUSE Probable RNA-binding protein 46 OS=Mus musculus GN=Rbm46 PE=4 SV=1//6.79378e-28
Solyc11g062030.1	81.5	20	2.31291	0.00210235	0.0283932	-//-
Solyc07g052940.2	1787	441	2.31235	1.55216e-06	0.000266442	sp|O23372|ATXR3_ARATH Probable histone-lysine N-methyltransferase ATXR3 OS=Arabidopsis thaliana GN=ATXR3 PE=1 SV=2//0
Solyc05g051340.1	89.5	22	2.31121	0.00150499	0.022719	sp|Q3ECH5|PP107_ARATH Pentatricopeptide repeat-containing protein At1g66345, mitochondrial OS=Arabidopsis thaliana GN=At1g66345 PE=1 SV=1//7.07163e-08
Solyc04g057880.2	694.5	171.5	2.31086	6.98856e-06	0.000687917	sp|Q2LAE1|ASHH2_ARATH Histone-lysine N-methyltransferase ASHH2 OS=Arabidopsis thaliana GN=ASHH2 PE=1 SV=1//1.27946e-53
Solyc11g068470.1	95.5	23.5	2.31013	0.00156988	0.0233129	sp|Q8LDU5|PP298_ARATH Pentatricopeptide repeat-containing protein At4g01400, mitochondrial OS=Arabidopsis thaliana GN=At4g01400 PE=2 SV=2//0
Solyc06g062780.2	872	215.5	2.30992	6.89598e-05	0.00291065	sp|Q9SLK6|ALA6_ARATH Phospholipid-transporting ATPase 6 OS=Arabidopsis thaliana GN=ALA6 PE=1 SV=2//0
Solyc01g086750.2	2383.5	589.5	2.30927	1.16485e-06	0.00021833	sp|F4J5S1|CLU_ARATH Clustered mitochondria protein OS=Arabidopsis thaliana GN=FMT PE=2 SV=1//0
Solyc05g005620.2	1767	437	2.30925	2.77602e-06	0.00038971	sp|P49756|RBM25_HUMAN RNA-binding protein 25 OS=Homo sapiens GN=RBM25 PE=1 SV=3//1.06023e-14
Solyc11g008760.1	101.5	25	2.30917	0.00135721	0.0211796	sp|Q8VZE4|PP299_ARATH Pentatricopeptide repeat-containing protein At4g01570 OS=Arabidopsis thaliana GN=At4g01570 PE=2 SV=1//0
Solyc02g089790.2	152	37.5	2.3089	0.000962968	0.0168621	sp|Q9C5X9|HAC1_ARATH Histone acetyltransferase HAC1 OS=Arabidopsis thaliana GN=HAC1 PE=1 SV=2//0
Solyc09g076010.2	1237	306	2.30874	1.95047e-06	0.00031167	-//-
Solyc01g081540.2	1093.5	270.5	2.30868	3.21923e-06	0.000435064	sp|P54697|MYOJ_DICDI Myosin-J heavy chain OS=Dictyostelium discoideum GN=myoJ PE=4 SV=2//0
Solyc08g081210.2	111.5	27.5	2.3078	0.00140457	0.021598	sp|O22040|ANP1_ARATH Mitogen-activated protein kinase kinase kinase ANP1 OS=Arabidopsis thaliana GN=ANP1 PE=1 SV=2//4.49703e-78
Solyc02g032480.1	59	14.5	2.30779	0.00423958	0.0463745	-//-
Solyc07g065630.2	4946	1225	2.30737	8.89056e-07	0.000194504	sp|Q8GY23|UPL1_ARATH E3 ubiquitin-protein ligase UPL1 OS=Arabidopsis thaliana GN=UPL1 PE=1 SV=3//0
Solyc02g063040.2	61	15	2.30734	0.00324271	0.0388259	-//-
Solyc08g074560.2	123.5	30.5	2.30646	0.00121332	0.0196505	sp|Q8RWG1|Y4139_ARATH Uncharacterized aarF domain-containing protein kinase At4g31390, chloroplastic OS=Arabidopsis thaliana GN=At4g31390 PE=1 SV=1//0
Solyc06g059760.2	1575	390.5	2.30557	2.25309e-06	0.000339876	sp|Q8W234|SEUSS_ARATH Transcriptional corepressor SEUSS OS=Arabidopsis thaliana GN=SEU PE=1 SV=1//6.48811e-21
Solyc08g007340.2	1915.5	475	2.30541	1.85242e-06	0.000302984	sp|Q96JE7|SC16B_HUMAN Protein transport protein Sec16B OS=Homo sapiens GN=SEC16B PE=1 SV=2//5.33818e-31
Solyc11g010300.1	232	57.5	2.30376	0.000439066	0.010036	sp|P47924|RIBBA_ARATH Riboflavin biosynthesis protein ribBA, chloroplastic OS=Arabidopsis thaliana GN=RIBBA PE=2 SV=2//0
Solyc11g065150.1	159.5	39.5	2.30364	0.000629115	0.0126023	-//-
Solyc03g051900.2	950.5	236	2.30325	3.57702e-06	0.000457688	sp|O74835|RRP5_SCHPO rRNA biogenesis protein rrp5 OS=Schizosaccharomyces pombe (strain 972 / ATCC 24843) GN=rrp5 PE=1 SV=1//4.55898e-08
Solyc11g072730.1	262	65	2.30264	0.000165177	0.00515987	sp|O94666|RPC1_SCHPO DNA-directed RNA polymerase III subunit rpc1 OS=Schizosaccharomyces pombe (strain 972 / ATCC 24843) GN=rpc1 PE=2 SV=1//0
Solyc12g017830.1	2597.5	646.5	2.30017	9.49751e-07	0.000199592	sp|F4IXW2|BIG5_ARATH Brefeldin A-inhibited guanine nucleotide-exchange protein 5 OS=Arabidopsis thaliana GN=BIG5 PE=1 SV=2//0
Solyc12g100360.1	1905	474.5	2.299	1.46124e-06	0.0002572	sp|Q11002|CANA_DROME Calpain-A OS=Drosophila melanogaster GN=CalpA PE=1 SV=2//1.10747e-62
Solyc04g009560.2	1397	348	2.29874	3.97724e-06	0.000490785	sp|A3KGB4|TBC8B_MOUSE TBC1 domain family member 8B OS=Mus musculus GN=Tbc1d8b PE=2 SV=1//7.72774e-39
Solyc02g069650.1	637.5	159	2.29642	9.24991e-06	0.000809951	sp|Q9P1Q0|VPS54_HUMAN Vacuolar protein sorting-associated protein 54 OS=Homo sapiens GN=VPS54 PE=1 SV=2//5.22442e-39
Solyc04g072150.1	54.5	13.5	2.29564	0.00393515	0.0440806	sp|B3H672|PP317_ARATH Pentatricopeptide repeat-containing protein At4g17616 OS=Arabidopsis thaliana GN=At4g17616 PE=2 SV=1//0
Solyc10g074570.1	1297.5	324	2.2952	2.30256e-06	0.000344771	sp|A5A7I7|CDPK4_SOLTU Calcium-dependent protein kinase 4 OS=Solanum tuberosum GN=CPK4 PE=2 SV=1//0
Solyc07g054680.2	106.5	26.5	2.29485	0.00150967	0.02275	sp|Q5BIV3|PPR35_ARATH Pentatricopeptide repeat-containing protein At1g11900 OS=Arabidopsis thaliana GN=At1g11900 PE=2 SV=1//4.11662e-77
Solyc08g078660.2	334.5	83.5	2.29428	8.47795e-05	0.00331947	sp|Q39079|DNJ13_ARATH Chaperone protein dnaJ 13 OS=Arabidopsis thaliana GN=ATJ13 PE=1 SV=2//0
Solyc03g117630.1	350.5	87.5	2.29427	0.000646351	0.0127924	sp|P09189|HSP7C_PETHY Heat shock cognate 70 kDa protein OS=Petunia hybrida GN=HSP70 PE=2 SV=1//0
Solyc04g016260.2	838.5	209.5	2.29412	1.07505e-05	0.000885452	sp|Q9M2L4|ACA11_ARATH Putative calcium-transporting ATPase 11, plasma membrane-type OS=Arabidopsis thaliana GN=ACA11 PE=2 SV=1//0
Solyc07g055910.2	474	118.5	2.29268	0.000156216	0.00494682	-//-
Solyc03g118750.2	416	104	2.2925	4.6727e-05	0.00227565	sp|Q9FR44|PEAM1_ARATH Phosphoethanolamine N-methyltransferase 1 OS=Arabidopsis thaliana GN=NMT1 PE=2 SV=1//0
Solyc02g093830.2	3915.5	980.5	2.29146	8.57691e-07	0.00019312	sp|P37830|G6PD_SOLTU Glucose-6-phosphate 1-dehydrogenase, cytoplasmic isoform OS=Solanum tuberosum GN=G6PDH PE=2 SV=1//0
Solyc12g070080.1	196	49	2.2908	0.000730659	0.0139412	sp|Q7XJJ7|FAAH_ARATH Fatty acid amide hydrolase OS=Arabidopsis thaliana GN=FAAH PE=1 SV=1//3.74379e-24
Solyc12g006040.1	170	42.5	2.2903	0.000646264	0.0127924	sp|Q6L438|R1A6_SOLDE Putative late blight resistance protein homolog R1A-6 OS=Solanum demissum GN=R1A-6 PE=3 SV=2//1.15469e-75
Solyc08g076030.2	710.5	178	2.29009	7.85984e-06	0.000724841	sp|Q94AI7|TPL_ARATH Protein TOPLESS OS=Arabidopsis thaliana GN=TPL PE=1 SV=1//0
Solyc11g066660.1	134	33.5	2.28931	0.00149355	0.0225758	sp|Q058N4|MRS2B_ARATH Magnesium transporter MRS2-11, chloroplastic OS=Arabidopsis thaliana GN=MRS2-11 PE=1 SV=1//0
Solyc12g098160.1	373	93.5	2.28847	5.51531e-05	0.00254313	sp|Q6A332|ALY3_ARATH Protein ALWAYS EARLY 3 OS=Arabidopsis thaliana GN=ALY3 PE=1 SV=1//0
Solyc04g078050.2	779	195.5	2.28766	5.79163e-06	0.000623679	-//-
Solyc03g123570.2	3704	930	2.28763	8.64346e-06	0.000775229	sp|P34756|FAB1_YEAST 1-phosphatidylinositol 3-phosphate 5-kinase FAB1 OS=Saccharomyces cerevisiae (strain ATCC 204508 / S288c) GN=FAB1 PE=1 SV=3//8.14105e-11
Solyc01g007060.2	195.5	49	2.28711	0.000679957	0.0132607	sp|Q8RX01|Y3567_ARATH BTB/POZ domain-containing protein At3g05675 OS=Arabidopsis thaliana GN=At3g05675 PE=2 SV=1//5.19435e-178
Solyc07g065500.1	90	22.5	2.28702	0.00360391	0.0416096	sp|O23310|NFYB3_ARATH Nuclear transcription factor Y subunit B-3 OS=Arabidopsis thaliana GN=NFYB3 PE=2 SV=1//2.00906e-70
Solyc03g114950.2	667	167.5	2.2866	1.68289e-05	0.00120318	sp|Q9FNU2|AB25B_ORYSJ ABC transporter B family member 25 OS=Oryza sativa subsp. japonica GN=OsABCB25 PE=2 SV=1//0
Solyc03g026190.2	860	216	2.28659	8.79496e-06	0.000783973	sp|Q8W234|SEUSS_ARATH Transcriptional corepressor SEUSS OS=Arabidopsis thaliana GN=SEU PE=1 SV=1//6.83901e-101
Solyc01g097640.2	710	178.5	2.28503	7.13699e-06	0.000694138	sp|Q14692|BMS1_HUMAN Ribosome biogenesis protein BMS1 homolog OS=Homo sapiens GN=BMS1 PE=1 SV=1//5.71395e-131
Solyc06g083640.2	374	94	2.28464	8.68289e-05	0.00337533	sp|P10775|RINI_PIG Ribonuclease inhibitor OS=Sus scrofa GN=RNH1 PE=1 SV=1//1.50301e-06
Solyc01g101020.2	2911	732.5	2.28442	1.01787e-06	0.000206402	sp|Q7X923|SPT16_ORYSJ FACT complex subunit SPT16 OS=Oryza sativa subsp. japonica GN=SPT16 PE=2 SV=2//0
Solyc11g065260.1	439.5	110.5	2.28441	5.77938e-05	0.0026048	sp|Q54IP0|DNJC7_DICDI DnaJ homolog subfamily C member 7 homolog OS=Dictyostelium discoideum GN=dnajc7 PE=1 SV=1//7.29398e-06
Solyc12g087890.1	288.5	72.5	2.28436	0.000260237	0.00709413	sp|Q9FY69|BH143_ARATH Transcription factor bHLH143 OS=Arabidopsis thaliana GN=BHLH143 PE=2 SV=1//2.15521e-20
Solyc05g012920.1	137.5	34.5	2.28421	0.000851394	0.0153761	sp|O81028|PP171_ARATH Pentatricopeptide repeat-containing protein At2g26790, mitochondrial OS=Arabidopsis thaliana GN=At2g26790 PE=2 SV=1//3.12491e-24
Solyc10g012210.1	60	15	2.28353	0.0045945	0.0487349	sp|Q84JT7|ARID1_ARATH AT-rich interactive domain-containing protein 1 OS=Arabidopsis thaliana GN=ARID1 PE=2 SV=1//1.70958e-39
Solyc01g099430.2	58	14.5	2.28317	0.00410965	0.0453972	sp|Q9FT69|RQSIM_ARATH ATP-dependent DNA helicase Q-like SIM OS=Arabidopsis thaliana GN=RECQSIM PE=2 SV=1//4.80968e-27
Solyc05g005330.2	177	44.5	2.28235	0.000589005	0.0119787	sp|Q6L400|R1B16_SOLDE Putative late blight resistance protein homolog R1B-16 OS=Solanum demissum GN=R1B-16 PE=3 SV=1//0
Solyc01g097500.2	744	187.5	2.28159	7.76049e-06	0.000723374	sp|Q9SLI2|NEK1_ARATH Serine/threonine-protein kinase Nek1 OS=Arabidopsis thaliana GN=NEK1 PE=2 SV=2//0
Solyc11g044480.1	1047	264	2.28107	2.9235e-06	0.000403873	sp|Q09263|EFR3_CAEEL Protein EFR3 homolog OS=Caenorhabditis elegans GN=C32D5.3 PE=2 SV=1//1.83679e-17
Solyc06g065250.1	214.5	54	2.28105	0.000310207	0.00795043	-//-
Solyc11g065320.1	85.5	21.5	2.27829	0.00208255	0.0282743	sp|Q10LZ9|C3H23_ORYSJ Zinc finger CCCH domain-containing protein 23 OS=Oryza sativa subsp. japonica GN=Os03g0329200 PE=2 SV=1//2.64449e-114
Solyc04g076710.2	129	32.5	2.27803	0.00208697	0.0283231	-//-
Solyc01g100630.1	77.5	19.5	2.27668	0.00324011	0.0388086	sp|Q9XHH3|CATA2_SOLLC Catalase isozyme 2 OS=Solanum lycopersicum GN=CAT2 PE=2 SV=1//5.76416e-21
Solyc11g070070.1	75.5	19	2.27622	0.0030598	0.0371493	sp|Q9LT81|C3H39_ARATH Zinc finger CCCH domain-containing protein 39 OS=Arabidopsis thaliana GN=At3g19360 PE=2 SV=1//7.84455e-74
Solyc08g077530.2	727	184	2.27541	8.28305e-06	0.000749908	sp|O23553|BAM3_ARATH Beta-amylase 3, chloroplastic OS=Arabidopsis thaliana GN=BAM3 PE=1 SV=3//0
Solyc03g114780.2	332	84	2.27486	0.000102843	0.00374587	sp|Q05549|HRQ1_YEAST Putative ATP-dependent helicase HRQ1 OS=Saccharomyces cerevisiae (strain ATCC 204508 / S288c) GN=HRQ1 PE=1 SV=1//1.79081e-139
Solyc05g053590.2	756	191.5	2.27424	8.02544e-06	0.000734253	sp|Q76CU2|PDR1_TOBAC Pleiotropic drug resistance protein 1 OS=Nicotiana tabacum GN=PDR1 PE=2 SV=1//0
Solyc08g078780.2	176	44.5	2.27418	0.000486944	0.0106927	-//-
Solyc11g066790.1	65.5	16.5	2.27353	0.00337329	0.0397718	sp|Q9FNI6|SM3L2_ARATH Putative SWI/SNF-related matrix-associated actin-dependent regulator of chromatin subfamily A member 3-like 2 OS=Arabidopsis thaliana GN=At5g22750 PE=2 SV=1//0
Solyc09g010870.2	426	108	2.27238	3.51567e-05	0.00190901	sp|Q6NQJ6|RNR1_ARATH Ribonuclease II, chloroplastic/mitochondrial OS=Arabidopsis thaliana GN=RNR1 PE=1 SV=1//0
Solyc02g082100.2	150	38	2.27077	0.00337203	0.0397705	sp|P29503|NEUR_DROME Protein neuralized OS=Drosophila melanogaster GN=neur PE=1 SV=2//3.16241e-10
Solyc02g044030.1	211	53.5	2.27071	0.000421564	0.0097843	sp|P29197|CH60A_ARATH Chaperonin CPN60, mitochondrial OS=Arabidopsis thaliana GN=CPN60 PE=1 SV=2//2.15773e-59
Solyc06g068980.2	250	63.5	2.26864	0.000217497	0.00624314	sp|Q9FPR3|EDR1_ARATH Serine/threonine-protein kinase EDR1 OS=Arabidopsis thaliana GN=EDR1 PE=1 SV=1//1.55315e-52
Solyc04g008610.2	1010	257	2.26792	3.60695e-06	0.000458265	sp|Q9C5X9|HAC1_ARATH Histone acetyltransferase HAC1 OS=Arabidopsis thaliana GN=HAC1 PE=1 SV=2//5.16804e-41
Solyc05g008200.2	4985.5	1270.5	2.26624	1.11569e-06	0.000216776	sp|P34756|FAB1_YEAST 1-phosphatidylinositol 3-phosphate 5-kinase FAB1 OS=Saccharomyces cerevisiae (strain ATCC 204508 / S288c) GN=FAB1 PE=1 SV=3//4.84754e-53
Solyc01g106050.2	1832	467	2.26561	2.44095e-06	0.000357892	sp|Q8S944|DRP3A_ARATH Dynamin-related protein 3A OS=Arabidopsis thaliana GN=DRP3A PE=1 SV=2//0
Solyc03g112830.2	861	219.5	2.26509	6.48186e-06	0.000663004	sp|Q08AW4|PKHM3_XENLA Pleckstrin homology domain-containing family M member 3 OS=Xenopus laevis GN=plekhm3 PE=2 SV=1//1.04661e-31
Solyc01g112050.2	1196	305	2.26484	6.38459e-06	0.000660853	-//-
Solyc07g065370.2	3101	791.5	2.26389	1.28561e-06	0.000233396	-//-
Solyc04g079940.2	509.5	130	2.26338	0.000464361	0.0104151	-//-
Solyc04g007710.2	761.5	194.5	2.26228	3.85765e-05	0.00203199	sp|Q9C9U4|MPK15_ARATH Mitogen-activated protein kinase 15 OS=Arabidopsis thaliana GN=MPK15 PE=2 SV=3//0
Solyc01g093970.2	691.5	177	2.25911	9.39817e-06	0.000813071	sp|Q9LE59|GAUT1_ARATH Polygalacturonate 4-alpha-galacturonosyltransferase OS=Arabidopsis thaliana GN=GAUT1 PE=1 SV=1//0
Solyc01g007990.2	543	139	2.25876	5.9329e-05	0.00263516	sp|Q9CAL3|CRK2_ARATH Cysteine-rich receptor-like protein kinase 2 OS=Arabidopsis thaliana GN=CRK2 PE=2 SV=1//0
Solyc05g012640.2	379	97	2.25854	9.36976e-05	0.00355942	-//-
Solyc05g005640.2	958.5	245.5	2.25843	4.70676e-06	0.000535104	sp|Q9SGH2|MBD9_ARATH Methyl-CpG-binding domain-containing protein 9 OS=Arabidopsis thaliana GN=MBD9 PE=2 SV=1//0
Solyc12g043000.1	3183.5	816.5	2.25691	1.18733e-06	0.000220164	sp|Q9C827|COB22_ARATH Coatomer subunit beta&apos;-2 OS=Arabidopsis thaliana GN=At1g52360 PE=2 SV=1//0
Solyc03g025530.2	1788.5	459	2.25586	2.53062e-06	0.000368694	-//-
Solyc07g008480.1	142.5	36.5	2.25472	0.00102267	0.0175574	sp|Q9LUC2|PP231_ARATH Pentatricopeptide repeat-containing protein At3g14730 OS=Arabidopsis thaliana GN=PCMP-E31 PE=2 SV=1//1.15179e-16
Solyc04g015560.2	105.5	27	2.25443	0.00251989	0.0324701	sp|Q23892|GLUA_DICDI Lysosomal beta glucosidase OS=Dictyostelium discoideum GN=gluA PE=1 SV=2//1.73888e-69
Solyc06g005900.2	195	50	2.25436	0.000505545	0.0108746	-//-
Solyc11g062310.1	494.5	127	2.25392	4.81339e-05	0.00231811	sp|Q5VYK3|ECM29_HUMAN Proteasome-associated protein ECM29 homolog OS=Homo sapiens GN=ECM29 PE=1 SV=2//4.54823e-174
Solyc07g062940.2	1004	258	2.25373	4.45318e-06	0.000519913	sp|O61122|SVKA_DICDI Serine/threonine-protein kinase svkA OS=Dictyostelium discoideum GN=svkA PE=1 SV=1//2.24219e-120
Solyc01g103960.2	103.5	26.5	2.25367	0.00201017	0.0275444	sp|Q8L840|RQL4A_ARATH ATP-dependent DNA helicase Q-like 4A OS=Arabidopsis thaliana GN=RECQL4A PE=2 SV=1//0
Solyc01g079520.2	84	21.5	2.25279	0.00389453	0.043774	sp|O04716|MSH6_ARATH DNA mismatch repair protein MSH6 OS=Arabidopsis thaliana GN=MSH6 PE=1 SV=2//0
Solyc02g081300.2	82	21	2.2518	0.00299364	0.0366001	sp|Q7XNX6|SUS7_ORYSJ Sucrose synthase 7 OS=Oryza sativa subsp. japonica GN=SUS7 PE=2 SV=2//0
Solyc03g119270.1	905	233	2.25093	7.49559e-06	0.000708201	sp|Q9C744|AP3D_ARATH AP-3 complex subunit delta OS=Arabidopsis thaliana GN=DELTA-ADR PE=1 SV=1//2.14908e-38
Solyc05g014130.2	689	177.5	2.24982	1.04759e-05	0.0008732	-//-
Solyc08g008130.2	438.5	113	2.24888	5.74612e-05	0.00260113	sp|Q8NF64|ZMIZ2_HUMAN Zinc finger MIZ domain-containing protein 2 OS=Homo sapiens GN=ZMIZ2 PE=1 SV=2//8.31906e-19
Solyc01g094660.2	401.5	103.5	2.24827	6.66311e-05	0.00285945	sp|Q8GUH1|PUB33_ARATH U-box domain-containing protein 33 OS=Arabidopsis thaliana GN=PUB33 PE=2 SV=2//0
Solyc05g014490.1	194	50	2.24694	0.000524521	0.011165	sp|Q9M8W9|PP211_ARATH Pentatricopeptide repeat-containing protein At3g04130, mitochondrial OS=Arabidopsis thaliana GN=At3g04130 PE=2 SV=2//0
Solyc04g081580.2	1270.5	328.5	2.24497	3.40302e-06	0.00044883	sp|Q9ZRZ8|RH28_ARATH DEAD-box ATP-dependent RNA helicase 28 OS=Arabidopsis thaliana GN=RH28 PE=2 SV=1//0
Solyc09g007440.2	642	166	2.24446	1.29522e-05	0.00100865	sp|Q84TG1|RH57_ARATH DEAD-box ATP-dependent RNA helicase 57 OS=Arabidopsis thaliana GN=RH57 PE=2 SV=1//0
Solyc11g068990.1	180	46.5	2.24335	0.000637547	0.0127051	sp|Q9H867|MT21D_HUMAN Protein-lysine methyltransferase METTL21D OS=Homo sapiens GN=METTL21D PE=1 SV=2//9.10254e-26
Solyc01g098610.2	328.5	85	2.24253	0.00010742	0.00385987	sp|O22494|GSHB_SOLLC Glutathione synthetase, chloroplastic OS=Solanum lycopersicum GN=GSH2 PE=2 SV=1//0
Solyc10g080260.1	639	165.5	2.24206	3.5081e-05	0.00190901	sp|P93755|C3H30_ARATH Zinc finger CCCH domain-containing protein 30 OS=Arabidopsis thaliana GN=At2g41900 PE=1 SV=2//0
Solyc10g080740.1	3300.5	855.5	2.24168	2.44615e-06	0.000357892	sp|Q86US8|EST1A_HUMAN Telomerase-binding protein EST1A OS=Homo sapiens GN=SMG6 PE=1 SV=2//1.20005e-25
Solyc01g011090.2	228	59	2.24161	0.000411447	0.00963331	sp|Q9XIE6|ALA3_ARATH Phospholipid-transporting ATPase 3 OS=Arabidopsis thaliana GN=ALA3 PE=1 SV=2//1.06724e-109
Solyc06g074690.2	158.5	41	2.24099	0.000819491	0.0150349	-//-
Solyc12g088830.1	131.5	34	2.24087	0.0012641	0.0201343	sp|O48724|WEB1_ARATH Protein WEAK CHLOROPLAST MOVEMENT UNDER BLUE LIGHT 1 OS=Arabidopsis thaliana GN=WEB1 PE=1 SV=1//1.10192e-145
Solyc11g017420.1	418.5	108.5	2.24011	4.77102e-05	0.00230091	-//-
Solyc02g078800.2	520.5	135	2.2398	2.89586e-05	0.00168763	sp|Q8H0T9|KTNB1_ARATH Katanin p80 WD40 repeat-containing subunit B1 homolog OS=Arabidopsis thaliana GN=At5g23430 PE=2 SV=3//4.571e-25
Solyc07g009130.2	150.5	39	2.23823	0.00309426	0.0374322	sp|Q9SZW4|HMA2_ARATH Cadmium/zinc-transporting ATPase HMA2 OS=Arabidopsis thaliana GN=HMA2 PE=2 SV=1//0
Solyc09g074330.2	352	91.5	2.23604	9.27439e-05	0.00353877	-//-
Solyc01g106770.2	2174	566	2.23522	2.18784e-06	0.000335679	sp|Q9FR53|TOR_ARATH Serine/threonine-protein kinase TOR OS=Arabidopsis thaliana GN=TOR PE=1 SV=1//0
Solyc09g075020.2	2624.5	683.5	2.23482	6.47643e-06	0.000663004	sp|Q7DM58|AB4C_ARATH ABC transporter C family member 4 OS=Arabidopsis thaliana GN=ABCC4 PE=1 SV=2//0
Solyc01g067560.2	437.5	114	2.2329	4.55392e-05	0.00226228	sp|Q6A332|ALY3_ARATH Protein ALWAYS EARLY 3 OS=Arabidopsis thaliana GN=ALY3 PE=1 SV=1//0
Solyc01g110000.2	79	20.5	2.23264	0.00377143	0.0428628	sp|Q9SCV9|BGAL3_ARATH Beta-galactosidase 3 OS=Arabidopsis thaliana GN=BGAL3 PE=1 SV=1//0
Solyc02g093190.2	79	20.5	2.23264	0.00257729	0.0329405	sp|P93831|CLF_ARATH Histone-lysine N-methyltransferase CLF OS=Arabidopsis thaliana GN=CLF PE=1 SV=2//9.55325e-64
Solyc09g014980.2	1663	434	2.23168	3.38454e-06	0.00044883	sp|Q5XPJ9|SCAR2_ARATH Protein SCAR2 OS=Arabidopsis thaliana GN=SCAR2 PE=1 SV=1//3.61775e-19
Solyc10g062340.1	1220.5	318.5	2.23163	3.70932e-06	0.000464335	sp|Q7TP47|HNRPQ_RAT Heterogeneous nuclear ribonucleoprotein Q OS=Rattus norvegicus GN=Syncrip PE=2 SV=1//2.52129e-31
Solyc07g008450.2	326	85	2.23152	0.000121926	0.00420258	sp|Q7ZY56|HEAT6_XENLA HEAT repeat-containing protein 6 OS=Xenopus laevis GN=heatr6 PE=2 SV=1//7.48347e-22
Solyc06g075790.2	718.5	187.5	2.23128	1.79948e-05	0.00123558	-//-
Solyc01g101070.2	594	155	2.2312	2.72291e-05	0.00161396	sp|Q5W274|PDR3_TOBAC Pleiotropic drug resistance protein 3 OS=Nicotiana tabacum GN=PDR3 PE=2 SV=1//0
Solyc11g071700.1	1456.5	380.5	2.23014	3.65377e-06	0.000460707	sp|Q9FPT1|UBP12_ARATH Ubiquitin carboxyl-terminal hydrolase 12 OS=Arabidopsis thaliana GN=UBP12 PE=1 SV=2//0
Solyc12g056170.1	362	94.5	2.22997	0.000114103	0.00400901	-//-
Solyc06g071580.2	281.5	73.5	2.22921	0.000216254	0.00621412	sp|Q14149|MORC3_HUMAN MORC family CW-type zinc finger protein 3 OS=Homo sapiens GN=MORC3 PE=1 SV=3//4.54023e-56
Solyc03g112950.2	400	104.5	2.22902	5.94664e-05	0.00263682	sp|Q9M3G7|ATM_ARATH Serine/threonine-protein kinase ATM OS=Arabidopsis thaliana GN=ATM PE=2 SV=1//0
Solyc02g090570.2	2242.5	586.5	2.22866	2.82856e-06	0.000393897	sp|P39706|SWD1_YEAST COMPASS component SWD1 OS=Saccharomyces cerevisiae (strain ATCC 204508 / S288c) GN=SWD1 PE=1 SV=1//5.78269e-06
Solyc03g112510.1	149.5	39	2.22862	0.0010192	0.0175388	sp|A0JMV4|RBM5A_XENLA RNA-binding protein 5-A OS=Xenopus laevis GN=rbm5-a PE=2 SV=1//4.75492e-06
Solyc08g077210.2	201	52.5	2.22785	0.000767249	0.0143807	sp|Q9FUR2|IP5P2_ARATH Type I inositol 1,4,5-trisphosphate 5-phosphatase 2 OS=Arabidopsis thaliana GN=IP5P2 PE=1 SV=2//0
Solyc02g091030.2	497	130	2.22755	7.87315e-05	0.00317813	sp|Q9FMV5|NFYC4_ARATH Nuclear transcription factor Y subunit C-4 OS=Arabidopsis thaliana GN=NFYC4 PE=2 SV=1//2.38876e-22
Solyc02g076680.2	2986	782	2.22679	5.22523e-06	0.000576778	-//-
Solyc08g082940.2	307.5	80.5	2.2256	0.000304311	0.00788638	sp|Q9XIN0|LHW_ARATH Transcription factor LHW OS=Arabidopsis thaliana GN=LHW PE=1 SV=1//5.3688e-07
Solyc12g015650.1	101.5	26.5	2.22555	0.00267765	0.0338119	sp|Q5T2S8|ARMC4_HUMAN Armadillo repeat-containing protein 4 OS=Homo sapiens GN=ARMC4 PE=2 SV=1//4.37613e-11
Solyc05g006640.2	2016	528.5	2.22524	2.70501e-06	0.000381966	sp|Q9XIE6|ALA3_ARATH Phospholipid-transporting ATPase 3 OS=Arabidopsis thaliana GN=ALA3 PE=1 SV=2//0
Solyc04g011380.2	1314	344.5	2.22495	3.65125e-06	0.000460707	-//-
Solyc01g006710.2	294	77	2.22488	0.000169641	0.00523335	sp|Q8VHK9|DHX36_MOUSE Probable ATP-dependent RNA helicase DHX36 OS=Mus musculus GN=Dhx36 PE=2 SV=2//0
Solyc10g080630.1	1418.5	372	2.22459	4.18593e-06	0.000502239	sp|Q3U1J4|DDB1_MOUSE DNA damage-binding protein 1 OS=Mus musculus GN=Ddb1 PE=1 SV=2//9.13903e-21
Solyc04g045530.2	130	34	2.22434	0.00276843	0.0344439	sp|Q84WJ2|PRI2_ARATH Probable DNA primase large subunit OS=Arabidopsis thaliana GN=At1g67320 PE=2 SV=2//0
Solyc08g021910.1	2350	616.5	2.22425	3.74543e-06	0.000467168	sp|F4IVL6|GRV2_ARATH DnaJ homolog subfamily C GRV2 OS=Arabidopsis thaliana GN=GRV2 PE=1 SV=1//0
Solyc08g075420.2	737.5	193.5	2.22352	1.71811e-05	0.00121089	sp|Q8VZ67|Y4919_ARATH Uncharacterized zinc finger CCHC domain-containing protein At4g19190 OS=Arabidopsis thaliana GN=At4g19190 PE=2 SV=1//1.52092e-144
Solyc02g078550.2	984.5	258.5	2.22264	7.17803e-06	0.000694138	sp|Q5YDB6|CPL1_ARATH RNA polymerase II C-terminal domain phosphatase-like 1 OS=Arabidopsis thaliana GN=CPL1 PE=1 SV=1//0
Solyc06g050510.2	706	185.5	2.22143	1.58719e-05	0.0011442	sp|B4NXB8|RAD54_DROYA DNA repair and recombination protein RAD54-like OS=Drosophila yakuba GN=okr PE=3 SV=2//1.75875e-30
Solyc11g043210.1	1168	307	2.22124	4.065e-06	0.000496316	sp|Q8S944|DRP3A_ARATH Dynamin-related protein 3A OS=Arabidopsis thaliana GN=DRP3A PE=1 SV=2//0
Solyc01g081490.2	232	61	2.21871	0.000340039	0.00847043	sp|O22056|SIGB_ARATH RNA polymerase sigma factor sigB OS=Arabidopsis thaliana GN=SIGB PE=2 SV=2//0
Solyc03g111590.2	1171	308.5	2.21791	6.08263e-06	0.000643034	sp|Q9STM3|REF6_ARATH Lysine-specific demethylase REF6 OS=Arabidopsis thaliana GN=REF6 PE=1 SV=1//2.94971e-58
Solyc12g070090.1	173	45.5	2.21743	0.00332249	0.0393737	sp|Q7XJJ7|FAAH_ARATH Fatty acid amide hydrolase OS=Arabidopsis thaliana GN=FAAH PE=1 SV=1//4.96373e-33
Solyc02g076840.2	336	88.5	2.21697	0.000125346	0.00428213	sp|Q6AWX6|SCAR1_ARATH Protein SCAR1 OS=Arabidopsis thaliana GN=SCAR1 PE=1 SV=1//2.51969e-10
Solyc02g086990.2	80	21	2.21622	0.00338823	0.0398801	sp|Q9LEQ3|CNG18_ARATH Putative cyclic nucleotide-gated ion channel 18 OS=Arabidopsis thaliana GN=CNGC18 PE=2 SV=1//0
Solyc01g060040.2	415	109.5	2.21478	6.80408e-05	0.00289143	sp|Q9NSI6|BRWD1_HUMAN Bromodomain and WD repeat-containing protein 1 OS=Homo sapiens GN=BRWD1 PE=1 SV=4//7.87396e-23
Solyc00g011890.2	3227	852.5	2.21426	2.31738e-06	0.000344871	sp|O23461|ARAK_ARATH L-arabinokinase OS=Arabidopsis thaliana GN=ARA1 PE=1 SV=1//0
Solyc09g010460.2	4517.5	1193.5	2.21421	1.58707e-06	0.000271092	sp|Q40554|EIF3A_TOBAC Eukaryotic translation initiation factor 3 subunit A OS=Nicotiana tabacum GN=TIF3A1 PE=2 SV=1//0
Solyc11g008800.1	1378	364	2.21416	5.63855e-06	0.000609087	sp|Q84W55|IP5P4_ARATH Type II inositol 1,4,5-trisphosphate 5-phosphatase FRA3 OS=Arabidopsis thaliana GN=FRA3 PE=1 SV=2//0
Solyc07g054480.1	129	34	2.21321	0.00163314	0.0238941	sp|Q9C9U0|PP118_ARATH Pentatricopeptide repeat-containing protein At1g73710 OS=Arabidopsis thaliana GN=At1g73710 PE=2 SV=1//0
Solyc01g080300.2	85.5	22.5	2.21311	0.00374468	0.0427024	sp|Q944H2|AB12I_ARATH Protein ABCI12, chloroplastic OS=Arabidopsis thaliana GN=ABCI12 PE=1 SV=1//1.1551e-136
Solyc06g059750.2	1191.5	315	2.21288	7.3864e-06	0.000701708	sp|Q8W234|SEUSS_ARATH Transcriptional corepressor SEUSS OS=Arabidopsis thaliana GN=SEU PE=1 SV=1//1.69356e-25
Solyc01g011100.2	1361.5	360	2.21271	4.69203e-06	0.000535104	sp|Q9XIE6|ALA3_ARATH Phospholipid-transporting ATPase 3 OS=Arabidopsis thaliana GN=ALA3 PE=1 SV=2//0
Solyc02g078230.1	119.5	31.5	2.21267	0.0020959	0.0283777	sp|Q9S9U0|CALSB_ARATH Callose synthase 11 OS=Arabidopsis thaliana GN=CALS11 PE=2 SV=1//0
Solyc07g055700.2	412.5	109	2.21266	6.04221e-05	0.00266755	sp|Q8H184|PT106_ARATH Probable sugar phosphate/phosphate translocator At1g06470 OS=Arabidopsis thaliana GN=At1g06470 PE=2 SV=1//4.37945e-157
Solyc02g086800.2	153.5	40.5	2.21242	0.0013819	0.0213732	sp|Q9LK90|ALA8_ARATH Putative phospholipid-transporting ATPase 8 OS=Arabidopsis thaliana GN=ALA8 PE=2 SV=1//0
Solyc08g076720.2	633.5	167.5	2.21227	5.31342e-05	0.00248641	sp|Q8LPK2|AB2B_ARATH ABC transporter B family member 2 OS=Arabidopsis thaliana GN=ABCB2 PE=1 SV=3//6.38744e-126
Solyc01g091080.2	306.5	81	2.21199	0.000172081	0.00526646	sp|Q9BTW9|TBCD_HUMAN Tubulin-specific chaperone D OS=Homo sapiens GN=TBCD PE=1 SV=2//6.87807e-10
Solyc08g074500.2	722	191	2.21163	1.22916e-05	0.000977233	sp|O14981|BTAF1_HUMAN TATA-binding protein-associated factor 172 OS=Homo sapiens GN=BTAF1 PE=1 SV=2//0
Solyc02g036340.2	310	82	2.21069	0.000291582	0.00763523	-//-
Solyc11g068960.1	276	73	2.21059	0.000446884	0.0101611	sp|Q9XIN0|LHW_ARATH Transcription factor LHW OS=Arabidopsis thaliana GN=LHW PE=1 SV=1//1.54668e-55
Solyc04g051490.2	332.5	88	2.21003	0.00151742	0.0228272	sp|C5H8J1|EME1B_ARATH Crossover junction endonuclease EME1B OS=Arabidopsis thaliana GN=EME1B PE=1 SV=1//2.48484e-136
Solyc03g096880.2	340	90	2.20983	0.000139792	0.00460308	sp|P59278|Y1745_ARATH Uncharacterized protein At1g51745 OS=Arabidopsis thaliana GN=At1g51745 PE=2 SV=2//2.47258e-31
Solyc11g007900.1	123	32.5	2.20938	0.00182538	0.0258347	-//-
Solyc07g032230.2	2007	532	2.20927	4.41272e-05	0.00222077	sp|Q54I39|IST1L_DICDI IST1-like protein OS=Dictyostelium discoideum GN=DDB_G0289029 PE=3 SV=1//8.82064e-21
Solyc05g015610.2	1665.5	441.5	2.20914	6.36766e-06	0.000660853	sp|Q9C5U1|AHK3_ARATH Histidine kinase 3 OS=Arabidopsis thaliana GN=AHK3 PE=1 SV=1//0
Solyc01g107430.2	72	19	2.20785	0.00327065	0.0389831	sp|Q39266|ZFP7_ARATH Zinc finger protein 7 OS=Arabidopsis thaliana GN=ZFP7 PE=2 SV=1//6.50098e-18
Solyc08g066870.2	774.5	205.5	2.20739	5.55535e-05	0.00255141	sp|P42158|KC1D_ARATH Casein kinase I isoform delta-like OS=Arabidopsis thaliana GN=At4g26100 PE=2 SV=2//1.43075e-170
Solyc10g080350.1	1062.5	282	2.20716	5.59227e-06	0.000605974	sp|P15398|RPA1_SCHPO DNA-directed RNA polymerase I subunit rpa1 OS=Schizosaccharomyces pombe (strain 972 / ATCC 24843) GN=rpa1 PE=1 SV=2//4.23576e-34
Solyc02g081910.1	228	60.5	2.20548	0.000376731	0.00910959	sp|Q4UM42|TOP1_RICFE DNA topoisomerase 1 OS=Rickettsia felis (strain ATCC VR-1525 / URRWXCal2) GN=topA PE=3 SV=1//0
Solyc08g061500.1	534	142	2.20387	0.000102125	0.00373636	sp|P54697|MYOJ_DICDI Myosin-J heavy chain OS=Dictyostelium discoideum GN=myoJ PE=4 SV=2//4.45157e-07
Solyc02g081070.2	502	133.5	2.2037	0.000121645	0.00419705	sp|Q6R2J8|SRF8_ARATH Protein STRUBBELIG-RECEPTOR FAMILY 8 OS=Arabidopsis thaliana GN=SRF8 PE=2 SV=1//0
Solyc07g039500.2	190	50.5	2.20259	0.000845043	0.0152991	sp|Q6YYA3|CRS1_ORYSJ Chloroplastic group IIA intron splicing facilitator CRS1, chloroplastic OS=Oryza sativa subsp. japonica GN=Os08g0360100 PE=2 SV=1//5.10477e-111
Solyc03g083470.2	173	46	2.20171	0.00170341	0.0245698	sp|Q9FID5|Y5393_ARATH Probable receptor-like protein kinase At5g39030 OS=Arabidopsis thaliana GN=At5g39030 PE=2 SV=1//2.61924e-89
Solyc01g095890.2	338	90	2.20132	0.000142106	0.00462679	sp|Q9SUE7|ATX4_ARATH Histone-lysine N-methyltransferase ATX4 OS=Arabidopsis thaliana GN=ATX4 PE=2 SV=3//0
Solyc03g113500.2	1007.5	268.5	2.20122	6.35927e-06	0.000660853	-//-
Solyc01g099440.2	88.5	23.5	2.20044	0.00370711	0.0424238	sp|Q9FT69|RQSIM_ARATH ATP-dependent DNA helicase Q-like SIM OS=Arabidopsis thaliana GN=RECQSIM PE=2 SV=1//9.73959e-22
Solyc01g095210.2	911	243	2.19987	9.54257e-06	0.000819809	sp|Q8VYU6|GOGC4_ARATH Golgin candidate 4 OS=Arabidopsis thaliana GN=GC4 PE=2 SV=1//0
Solyc01g056570.2	940.5	251	2.19914	7.29323e-06	0.000698599	sp|Q6NRS1|IBTK_XENLA Inhibitor of Bruton tyrosine kinase OS=Xenopus laevis GN=ibtk PE=2 SV=1//2.18207e-08
Solyc01g088170.2	689.5	184	2.19902	1.70279e-05	0.00121025	sp|Q7G9P4|ALDO3_ARATH Abscisic-aldehyde oxidase OS=Arabidopsis thaliana GN=AAO3 PE=1 SV=1//0
Solyc03g031970.2	1831.5	489	2.19882	6.46785e-06	0.000663004	sp|Q9FGV1|ARFH_ARATH Auxin response factor 8 OS=Arabidopsis thaliana GN=ARF8 PE=2 SV=2//0
Solyc02g089500.2	1061.5	283.5	2.19815	1.52954e-05	0.00111656	sp|O50055|COL1_ARATH Zinc finger protein CONSTANS-LIKE 1 OS=Arabidopsis thaliana GN=COL1 PE=1 SV=1//2.09261e-08
Solyc01g014480.2	436	116.5	2.19668	7.10717e-05	0.00297275	sp|O23116|EIL3_ARATH ETHYLENE INSENSITIVE 3-like 3 protein OS=Arabidopsis thaliana GN=EIL3 PE=1 SV=1//1.75413e-151
Solyc06g036060.2	84.5	22.5	2.19616	0.00351195	0.0408782	-//-
Solyc02g089360.2	860	230	2.19605	9.2981e-06	0.000810458	sp|Q9BWU0|NADAP_HUMAN Kanadaptin OS=Homo sapiens GN=SLC4A1AP PE=1 SV=1//4.08793e-33
Solyc09g074710.2	118	31.5	2.19446	0.00200508	0.0275127	sp|Q38796|LUMI_ARATH Homeobox protein LUMINIDEPENDENS OS=Arabidopsis thaliana GN=LD PE=1 SV=2//1.6627e-29
Solyc12g055910.1	373.5	100	2.19357	9.37201e-05	0.00355942	sp|Q8L7I1|Y4193_ARATH Uncharacterized protein At4g10930 OS=Arabidopsis thaliana GN=At4g10930 PE=2 SV=1//8.18727e-171
Solyc04g076300.2	177.5	47.5	2.19257	0.00144389	0.0220461	sp|Q8L7W1|MSL3_ARATH Mechanosensitive ion channel protein 3, chloroplastic OS=Arabidopsis thaliana GN=MSL3 PE=2 SV=1//0
Solyc03g115390.2	416	111.5	2.19217	6.6953e-05	0.00286263	sp|O60231|DHX16_HUMAN Putative pre-mRNA-splicing factor ATP-dependent RNA helicase DHX16 OS=Homo sapiens GN=DHX16 PE=1 SV=2//0
Solyc03g044620.2	637.5	171	2.19154	3.17607e-05	0.00178204	sp|Q92545|TM131_HUMAN Transmembrane protein 131 OS=Homo sapiens GN=TMEM131 PE=1 SV=3//5.93907e-08
Solyc04g015130.2	1177.5	316	2.19126	6.96336e-06	0.000687917	sp|Q0DCT8|G11A_ORYSJ Protein kinase G11A OS=Oryza sativa subsp. japonica GN=Os06g0291600 PE=2 SV=1//0
Solyc01g008800.1	466	125	2.19118	6.5463e-05	0.00282329	sp|Q40392|TMVRN_NICGU TMV resistance protein N OS=Nicotiana glutinosa GN=N PE=1 SV=1//0
Solyc12g036410.1	188.5	50.5	2.19116	0.000894826	0.0159446	sp|Q9Y450|HBS1L_HUMAN HBS1-like protein OS=Homo sapiens GN=HBS1L PE=1 SV=1//1.29374e-132
Solyc07g040980.2	1407.5	378	2.19028	6.63999e-06	0.000671259	-//-
Solyc04g079850.1	65.5	17.5	2.18932	0.00401966	0.0446922	sp|Q9LN69|PPR50_ARATH Putative pentatricopeptide repeat-containing protein At1g19290 OS=Arabidopsis thaliana GN=At1g19290 PE=3 SV=2//2.48352e-25
Solyc07g061950.2	3391	911.5	2.18924	3.528e-06	0.000456467	sp|Q93XX4|C2D61_ARATH C2 domain-containing protein At1g53590 OS=Arabidopsis thaliana GN=NTMC2T6.1 PE=1 SV=2//0
Solyc04g015940.2	394.5	106	2.18852	8.65689e-05	0.003369	sp|Q5JTH9|RRP12_HUMAN RRP12-like protein OS=Homo sapiens GN=RRP12 PE=1 SV=2//3.51817e-36
Solyc11g011080.1	485.5	130.5	2.18825	4.65112e-05	0.00227472	sp|Q40392|TMVRN_NICGU TMV resistance protein N OS=Nicotiana glutinosa GN=N PE=1 SV=1//0
Solyc06g074810.2	130.5	35	2.18822	0.00259975	0.0331421	sp|A1A4J7|SMG8_BOVIN Protein SMG8 OS=Bos taurus GN=SMG8 PE=2 SV=2//1.58751e-23
Solyc05g054980.2	543	146	2.18794	3.83708e-05	0.00202513	sp|Q06190|P2R3A_HUMAN Serine/threonine-protein phosphatase 2A regulatory subunit B&apos;&apos; subunit alpha OS=Homo sapiens GN=PPP2R3A PE=1 SV=1//2.20348e-106
Solyc03g112280.2	97	26	2.18754	0.00439647	0.0474028	sp|Q9FGS8|C2GR2_ARATH C2 and GRAM domain-containing protein At5g50170 OS=Arabidopsis thaliana GN=At5g50170 PE=2 SV=1//0
Solyc08g066790.2	606	163	2.18751	4.19562e-05	0.00214577	sp|P86387|PLDA1_CARPA Phospholipase D alpha 1 OS=Carica papaya GN=PLD1 PE=1 SV=1//0
Solyc04g016370.2	633.5	170.5	2.18668	2.24555e-05	0.00143872	sp|Q8RXS6|INO80_ARATH DNA helicase INO80 OS=Arabidopsis thaliana GN=INO80 PE=2 SV=2//0
Solyc05g015050.2	652	175.5	2.18654	2.96773e-05	0.00171225	-//-
Solyc03g122170.2	100.5	27	2.18445	0.00380107	0.0431148	sp|Q9LJH5|GLO4_ARATH Peroxisomal (S)-2-hydroxy-acid oxidase GLO4 OS=Arabidopsis thaliana GN=GLO4 PE=2 SV=1//0
Solyc11g069340.1	740	199.5	2.18438	1.4972e-05	0.00110694	sp|Q8L7S3|C3H24_ARATH Zinc finger CCCH domain-containing protein 24 OS=Arabidopsis thaliana GN=At2g28450 PE=2 SV=1//0
Solyc02g086330.2	74.5	20	2.18353	0.00374164	0.0426921	sp|Q148V7|K1468_MOUSE LisH domain and HEAT repeat-containing protein KIAA1468 OS=Mus musculus GN=Kiaa1468 PE=1 SV=1//1.34834e-08
Solyc01g088510.2	2278	615	2.18288	3.95996e-06	0.000490399	sp|Q9FNX5|DRP1E_ARATH Dynamin-related protein 1E OS=Arabidopsis thaliana GN=DRP1E PE=1 SV=1//0
Solyc12g006420.1	1015	274	2.18268	9.72032e-05	0.00361256	sp|A2RRV3|PATL1_DANRE Protein PAT1 homolog 1 OS=Danio rerio GN=patl1 PE=1 SV=1//5.80711e-09
Solyc02g068780.2	472.5	127.5	2.18262	6.00362e-05	0.00265869	sp|P37707|B2_DAUCA B2 protein OS=Daucus carota PE=2 SV=1//1.379e-11
Solyc02g070890.2	2879	777.5	2.18247	3.41833e-06	0.00044883	sp|Q9FL28|FLS2_ARATH LRR receptor-like serine/threonine-protein kinase FLS2 OS=Arabidopsis thaliana GN=FLS2 PE=1 SV=1//0
Solyc05g008780.2	2295.5	620	2.18224	2.1822e-05	0.00141435	sp|O23144|PPI1_ARATH Proton pump-interactor 1 OS=Arabidopsis thaliana GN=PPI1 PE=1 SV=2//3.85175e-17
Solyc03g006610.2	1286.5	347.5	2.18194	0.000131023	0.00441091	sp|Q9FL69|AGD5_ARATH Probable ADP-ribosylation factor GTPase-activating protein AGD5 OS=Arabidopsis thaliana GN=AGD5 PE=1 SV=1//5.20046e-80
Solyc02g090760.2	3110.5	841	2.1808	2.6455e-06	0.000379061	-//-
Solyc11g008470.1	1466.5	396.5	2.18061	1.15788e-05	0.000935886	sp|O43290|SNUT1_HUMAN U4/U6.U5 tri-snRNP-associated protein 1 OS=Homo sapiens GN=SART1 PE=1 SV=1//6.64871e-21
Solyc08g081000.2	851.5	230.5	2.17859	1.785e-05	0.00123558	sp|Q80Y84|KDM5B_MOUSE Lysine-specific demethylase 5B OS=Mus musculus GN=Kdm5b PE=1 SV=1//4.42219e-15
Solyc06g005190.2	2419	655.5	2.17753	6.66448e-06	0.000671776	sp|Q8BT14|CNOT4_MOUSE CCR4-NOT transcription complex subunit 4 OS=Mus musculus GN=Cnot4 PE=1 SV=2//6.34263e-53
Solyc12g014110.1	571.5	155	2.17551	3.86684e-05	0.00203199	-//-
Solyc02g071040.2	512.5	139	2.17537	8.46257e-05	0.00331945	sp|Q0WVX5|SSY4_ARATH Probable starch synthase 4, chloroplastic/amyloplastic OS=Arabidopsis thaliana GN=SS4 PE=2 SV=1//0
Solyc05g052500.2	313.5	85	2.17513	0.000448895	0.0101801	sp|Q9SIZ3|PMTN_ARATH Probable methyltransferase PMT23 OS=Arabidopsis thaliana GN=At2g40280 PE=1 SV=2//0
Solyc08g077230.2	1098	298	2.17499	2.82425e-05	0.00165704	sp|Q6LA43|APRR2_ARATH Two-component response regulator-like APRR2 OS=Arabidopsis thaliana GN=APRR2 PE=2 SV=2//2.57409e-125
Solyc06g053860.2	659.5	179	2.17457	3.10406e-05	0.00175784	sp|Q9FG93|MNS4_ARATH Probable alpha-mannosidase I MNS4 OS=Arabidopsis thaliana GN=MNS4 PE=2 SV=1//0
Solyc06g069440.2	2741.5	744.5	2.17443	7.3525e-06	0.000700406	sp|Q6YYC0|C3H55_ORYSJ Zinc finger CCCH domain-containing protein 55 OS=Oryza sativa subsp. japonica GN=Os08g0135800 PE=2 SV=1//5.34287e-21
Solyc01g096110.2	1176.5	319.5	2.17415	9.59892e-06	0.000819809	sp|Q6PNC0|DMXL1_MOUSE DmX-like protein 1 OS=Mus musculus GN=Dmxl1 PE=1 SV=1//2.71635e-36
Solyc01g067750.2	929.5	252.5	2.17358	1.37955e-05	0.00104763	sp|Q9SQT8|DHQSD_ARATH Bifunctional 3-dehydroquinate dehydratase/shikimate dehydrogenase, chloroplastic OS=Arabidopsis thaliana GN=EMB3004 PE=1 SV=1//0
Solyc04g008630.2	348	94.5	2.17308	0.000170241	0.0052472	sp|Q54NA3|ATG9_DICDI Autophagy-related protein 9 OS=Dictyostelium discoideum GN=atg9 PE=3 SV=1//3.3806e-91
Solyc05g009150.2	676.5	184	2.17156	2.93064e-05	0.00169933	sp|O14099|YERG_SCHPO Uncharacterized RING finger protein C2F3.16 OS=Schizosaccharomyces pombe (strain 972 / ATCC 24843) GN=SPAC2F3.16 PE=2 SV=1//3.41159e-61
Solyc10g078240.1	1069.5	291	2.17133	0.000109124	0.00389288	sp|O22203|C98A3_ARATH Cytochrome P450 98A3 OS=Arabidopsis thaliana GN=CYP98A3 PE=1 SV=1//0
Solyc09g089550.2	268.5	73	2.17086	0.000384693	0.00924409	sp|Q9SB61|Y4466_ARATH ZF-HD homeobox protein At4g24660 OS=Arabidopsis thaliana GN=At4g24660 PE=1 SV=1//8.78018e-21
Solyc09g083350.2	386	105	2.17076	0.000100508	0.00369968	sp|Q6YYA3|CRS1_ORYSJ Chloroplastic group IIA intron splicing facilitator CRS1, chloroplastic OS=Oryza sativa subsp. japonica GN=Os08g0360100 PE=2 SV=1//1.84426e-105
Solyc12g099010.1	529	144	2.17014	5.04258e-05	0.00239523	sp|Q55FJ0|LVSG_DICDI Probable inactive serine/threonine-protein kinase lvsG OS=Dictyostelium discoideum GN=lvsG PE=3 SV=1//1.48258e-12
Solyc04g076910.2	554.5	151	2.16963	5.40635e-05	0.00250622	sp|Q92797|SYMPK_HUMAN Symplekin OS=Homo sapiens GN=SYMPK PE=1 SV=2//9.01186e-63
Solyc09g009870.2	336	91.5	2.16895	0.000171724	0.00526485	sp|Q9LXZ3|FB204_ARATH F-box protein At3g56470 OS=Arabidopsis thaliana GN=At3g56470 PE=2 SV=1//4.75705e-61
Solyc10g085550.1	284.5	77.5	2.16819	0.00365752	0.0420045	sp|P26300|ENO_SOLLC Enolase OS=Solanum lycopersicum GN=PGH1 PE=2 SV=1//0
Solyc08g006420.2	1133	309	2.16799	7.80011e-06	0.000723522	-//-
Solyc08g008380.2	125	34	2.1678	0.00178589	0.0254106	sp|Q9XED8|ARFI_ARATH Auxin response factor 9 OS=Arabidopsis thaliana GN=ARF9 PE=1 SV=1//2.14881e-41
Solyc05g054420.2	108.5	29.5	2.1677	0.00246693	0.031942	-//-
Solyc05g006810.2	86.5	23.5	2.1675	0.0038717	0.0436589	sp|P42534|HYDL_STRCO Putative polyketide hydroxylase OS=Streptomyces coelicolor (strain ATCC BAA-471 / A3(2) / M145) GN=SCO5321 PE=3 SV=2//4.48821e-46
Solyc01g097210.2	178	48.5	2.16666	0.00124614	0.0200063	-//-
Solyc02g086600.2	507	138.5	2.165	6.04671e-05	0.00266755	sp|Q9S7G6|PNP2_ARATH Polyribonucleotide nucleotidyltransferase 2, mitochondrial OS=Arabidopsis thaliana GN=PNP2 PE=2 SV=1//0
Solyc09g010420.2	424.5	116	2.16433	0.000161071	0.00506817	sp|B9SZB6|ARGJ_RICCO Arginine biosynthesis bifunctional protein ArgJ, chloroplastic OS=Ricinus communis GN=RCOM_1202350 PE=3 SV=1//0
Solyc03g115240.2	1524	417	2.16339	6.78493e-06	0.000676056	sp|Q6NYV9|LEO1_DANRE RNA polymerase-associated protein LEO1 OS=Danio rerio GN=leo1 PE=1 SV=1//1.97584e-29
Solyc02g084390.2	278	76	2.163	0.00031693	0.00808056	sp|Q54NP8|KIF4_DICDI Kinesin-related protein 4 OS=Dictyostelium discoideum GN=kif4 PE=2 SV=1//3.59947e-70
Solyc09g082510.2	619.5	169.5	2.16293	3.02708e-05	0.00173208	-//-
Solyc07g017430.2	1459	399.5	2.16234	6.45475e-06	0.000663004	sp|Q91WF7|FIG4_MOUSE Polyphosphoinositide phosphatase OS=Mus musculus GN=Fig4 PE=1 SV=1//1.31412e-114
Solyc05g005780.2	2064.5	566	2.16066	4.62312e-06	0.000531919	sp|Q9ZUI6|AP1G2_ARATH AP-1 complex subunit gamma-2 OS=Arabidopsis thaliana GN=At1g60070 PE=2 SV=2//0
Solyc11g045170.1	503.5	138	2.16022	5.81496e-05	0.00260509	sp|Q54LB8|VP13A_DICDI Putative vacuolar protein sorting-associated protein 13A OS=Dictyostelium discoideum GN=vps13A PE=2 SV=1//2.34349e-45
Solyc04g072630.2	295.5	81	2.15928	0.000349308	0.00863073	-//-
Solyc09g091560.2	1001.5	275	2.15812	1.69954e-05	0.00121025	sp|Q86YJ7|AN13B_HUMAN Ankyrin repeat domain-containing protein 13B OS=Homo sapiens GN=ANKRD13B PE=2 SV=4//7.33366e-31
Solyc09g030390.2	1451	398.5	2.15803	7.71426e-06	0.000722951	sp|Q5ZMJ9|SRRM1_CHICK Serine/arginine repetitive matrix protein 1 OS=Gallus gallus GN=SRRM1 PE=2 SV=1//1.45766e-41
Solyc09g098580.2	362.5	99.5	2.15768	0.000137718	0.00456102	sp|O52177|RELA_MYXXA GTP pyrophosphokinase OS=Myxococcus xanthus GN=relA PE=3 SV=1//3.01511e-108
Solyc02g089730.1	160.5	44	2.15752	0.0016351	0.0239127	sp|Q9UT45|ENG1_SCHPO Endo-1,3(4)-beta-glucanase 1 OS=Schizosaccharomyces pombe (strain 972 / ATCC 24843) GN=eng1 PE=2 SV=1//3.17958e-31
Solyc10g086150.1	326	89.5	2.15721	0.000494159	0.0107767	sp|Q08937|ROC2_NICSY 29 kDa ribonucleoprotein B, chloroplastic OS=Nicotiana sylvestris PE=2 SV=1//6.52966e-121
Solyc12g027870.1	326	89.5	2.15721	0.000181214	0.00546612	sp|Q336M2|CDKE1_ORYSJ Cyclin-dependent kinase E-1 OS=Oryza sativa subsp. japonica GN=CDKE-1 PE=2 SV=2//0
Solyc07g055310.1	93	25.5	2.15472	0.00294994	0.0361445	sp|Q8S9M4|PP198_ARATH Pentatricopeptide repeat-containing protein At2g41080 OS=Arabidopsis thaliana GN=PCMP-H29 PE=2 SV=2//0
Solyc09g015840.2	2090.5	575.5	2.15471	2.49708e-05	0.0015244	sp|Q9SCZ4|FERON_ARATH Receptor-like protein kinase FERONIA OS=Arabidopsis thaliana GN=FER PE=1 SV=1//8.17705e-55
Solyc01g091500.2	254.5	70	2.15406	0.000371453	0.00903869	-//-
Solyc08g080110.2	640.5	176.5	2.15268	2.66058e-05	0.00158515	sp|Q76LS9|FA63A_MOUSE Protein FAM63A OS=Mus musculus GN=Fam63a PE=1 SV=1//2.04676e-17
Solyc12g063050.1	1833.5	505.5	2.15253	6.16275e-06	0.000649524	sp|Q8LL04|CPL3_ARATH RNA polymerase II C-terminal domain phosphatase-like 3 OS=Arabidopsis thaliana GN=CPL3 PE=1 SV=2//0
Solyc10g074650.1	609.5	168	2.15227	3.11424e-05	0.00175784	sp|Q9ZVI7|GAUT7_ARATH Probable galacturonosyltransferase 7 OS=Arabidopsis thaliana GN=GAUT7 PE=1 SV=2//0
Solyc07g042550.2	3094.5	853.5	2.15208	4.6654e-06	0.000533904	sp|P49039|SUS2_SOLTU Sucrose synthase OS=Solanum tuberosum PE=3 SV=1//0
Solyc06g059960.2	308.5	85	2.15194	0.000245004	0.00679642	sp|Q2LAE1|ASHH2_ARATH Histone-lysine N-methyltransferase ASHH2 OS=Arabidopsis thaliana GN=ASHH2 PE=1 SV=1//2.19744e-43
Solyc03g096830.2	105.5	29	2.15184	0.00354518	0.0411118	sp|Q5G1S8|PP241_ARATH Pentatricopeptide repeat-containing protein At3g18110, chloroplastic OS=Arabidopsis thaliana GN=EMB1270 PE=2 SV=2//0
Solyc02g079190.2	375.5	103.5	2.15171	0.000131617	0.00442231	sp|Q570C0|TIR1_ARATH Protein TRANSPORT INHIBITOR RESPONSE 1 OS=Arabidopsis thaliana GN=TIR1 PE=1 SV=2//0
Solyc11g006960.1	2830.5	781.5	2.15056	8.5052e-06	0.000768015	-//-
Solyc12g019310.1	320.5	88.5	2.14886	0.000357301	0.00876815	sp|Q9SMC2|ILVH_NICPL Acetolactate synthase small subunit 1, chloroplastic OS=Nicotiana plumbaginifolia PE=2 SV=1//3.60546e-36
Solyc01g096850.2	268	74	2.14858	0.00038372	0.00923352	sp|Q9ZVC9|FRS3_ARATH Protein FAR1-RELATED SEQUENCE 3 OS=Arabidopsis thaliana GN=FRS3 PE=2 SV=2//0
Solyc11g066090.1	74.5	20.5	2.14815	0.00400886	0.0446192	-//-
Solyc04g010260.2	1260	348.5	2.14777	7.85821e-06	0.000724841	sp|Q921M3|SF3B3_MOUSE Splicing factor 3B subunit 3 OS=Mus musculus GN=Sf3b3 PE=2 SV=1//0
Solyc03g005170.2	681.5	188.5	2.14735	3.40498e-05	0.00187332	-//-
Solyc09g092450.2	381.5	105.5	2.147	0.000113903	0.00400901	sp|Q9LK39|AAE16_ARATH Probable acyl-activating enzyme 16, chloroplastic OS=Arabidopsis thaliana GN=AAE16 PE=2 SV=1//0
Solyc11g007760.1	175.5	48.5	2.14627	0.001156	0.0190201	sp|Q4V3C8|PDPK2_ARATH 3-phosphoinositide-dependent protein kinase 2 OS=Arabidopsis thaliana GN=PDPK2 PE=1 SV=1//0
Solyc07g006890.1	4144.5	1148	2.14596	0.000233859	0.00658203	sp|O81117|C94A1_VICSA Cytochrome P450 94A1 OS=Vicia sativa GN=CYP94A1 PE=2 SV=2//0
Solyc10g081250.1	285.5	79	2.14564	0.000309006	0.00795043	sp|Q9LRE6|DPOD1_ORYSJ DNA polymerase delta catalytic subunit OS=Oryza sativa subsp. japonica GN=POLD1 PE=2 SV=1//0
Solyc10g005640.2	87	24	2.14561	0.00327491	0.0389964	sp|Q9SA22|P2C06_ARATH Probable protein phosphatase 2C 6 OS=Arabidopsis thaliana GN=At1g16220 PE=2 SV=1//0
Solyc10g054860.1	637	176.5	2.14477	3.3987e-05	0.00187332	-//-
Solyc08g068010.1	368	102	2.14365	0.000150033	0.00480368	sp|Q551A3|Y6689_DICDI Protein DDB_G0276689 OS=Dictyostelium discoideum GN=DDB_G0276689 PE=4 SV=2//1.31748e-24
Solyc02g077660.2	2899.5	804.5	2.14347	4.27063e-06	0.00050604	sp|P55813|HBX4_ECHGR Homeobox protein EgHBX4 (Fragment) OS=Echinococcus granulosus GN=HBX4 PE=3 SV=1//1.93827e-06
Solyc02g079590.2	1879.5	521.5	2.14333	3.90871e-05	0.00204711	sp|O81905|SD18_ARATH Receptor-like serine/threonine-protein kinase SD1-8 OS=Arabidopsis thaliana GN=SD18 PE=1 SV=1//0
Solyc11g045350.1	939	260.5	2.14327	1.39014e-05	0.00105247	sp|O22864|NLP8_ARATH Protein NLP8 OS=Arabidopsis thaliana GN=NLP8 PE=2 SV=1//0
Solyc08g007360.2	2830.5	785.5	2.1432	3.8587e-06	0.000479572	sp|Q91XT4|SC16B_MOUSE Protein transport protein Sec16B OS=Mus musculus GN=Sec16b PE=1 SV=3//7.77191e-31
Solyc11g069460.1	85	23.5	2.1423	0.00424468	0.0464011	sp|Q9SKN2|DRB2_ARATH Double-stranded RNA-binding protein 2 OS=Arabidopsis thaliana GN=DRB2 PE=1 SV=1//8.46116e-135
Solyc11g005130.1	560	155.5	2.14154	4.6697e-05	0.00227565	-//-
Solyc01g087390.2	173	48	2.14049	0.0013125	0.0206585	-//-
Solyc11g011460.1	230.5	64	2.14024	0.000548645	0.0114881	sp|Q8IYB8|SUV3_HUMAN ATP-dependent RNA helicase SUPV3L1, mitochondrial OS=Homo sapiens GN=SUPV3L1 PE=1 SV=1//2.59659e-133
Solyc08g079810.2	167.5	46.5	2.13958	0.00120261	0.0195411	-//-
Solyc11g008150.1	1403.5	390.5	2.13926	1.00309e-05	0.000846282	sp|Q9STN3|SPT51_ARATH Putative transcription elongation factor SPT5 homolog 1 OS=Arabidopsis thaliana GN=At4g08350 PE=1 SV=2//8.03979e-22
Solyc05g014050.2	767.5	213.5	2.13923	2.14594e-05	0.00140133	sp|Q9FYL3|ALB31_ARATH ALBINO3-like protein 1, chloroplastic OS=Arabidopsis thaliana GN=ALB3L1 PE=2 SV=3//1.13471e-144
Solyc12g099320.1	693.5	193	2.13852	2.41427e-05	0.00149309	sp|Q5SP90|PP4R3_DANRE Serine/threonine-protein phosphatase 4 regulatory subunit 3 OS=Danio rerio GN=smek1 PE=1 SV=1//1.31436e-125
Solyc07g066480.2	305.5	85	2.13785	0.000249768	0.0068845	sp|Q8LGM7|MOCOS_SOLLC Molybdenum cofactor sulfurase OS=Solanum lycopersicum GN=FLACCA PE=2 SV=1//0
Solyc11g013030.1	698.5	194.5	2.13772	3.14957e-05	0.00177291	sp|Q8CI75|DI3L2_MOUSE DIS3-like exonuclease 2 OS=Mus musculus GN=Dis3l2 PE=1 SV=1//6.30085e-124
Solyc04g009600.2	126	35	2.13764	0.00227604	0.0300311	-//-
Solyc09g089560.2	683.5	190.5	2.13636	2.86884e-05	0.00167752	sp|Q8RY18|Y5436_ARATH MATH domain-containing protein At5g43560 OS=Arabidopsis thaliana GN=At5g43560 PE=1 SV=1//6.34749e-13
Solyc07g055300.2	1341.5	374	2.13634	1.07012e-05	0.000883485	sp|Q9LMI0|TPS7_ARATH Probable alpha,alpha-trehalose-phosphate synthase [UDP-forming] 7 OS=Arabidopsis thaliana GN=TPS7 PE=1 SV=1//0
Solyc08g023490.2	68.5	19	2.13607	0.00447413	0.0480495	sp|Q3EDF8|PPR28_ARATH Pentatricopeptide repeat-containing protein At1g09900 OS=Arabidopsis thaliana GN=At1g09900 PE=2 SV=1//3.09852e-16
Solyc11g010490.1	878.5	245	2.13565	2.24296e-05	0.00143872	-//-
Solyc10g047300.1	382	106.5	2.1353	0.000149512	0.00479731	sp|F4KCL7|OE64M_ARATH Outer envelope protein 64, mitochondrial OS=Arabidopsis thaliana GN=OM64 PE=1 SV=1//0
Solyc10g005700.2	856.5	239	2.13482	1.50463e-05	0.00110725	sp|P0CB21|Y4645_ARATH Uncharacterized protein At4g26450 OS=Arabidopsis thaliana GN=At4g26450 PE=4 SV=1//3.83664e-48
Solyc09g008610.2	2814	786	2.13384	4.53456e-06	0.000527637	sp|Q8N766|EMC1_HUMAN ER membrane protein complex subunit 1 OS=Homo sapiens GN=EMC1 PE=1 SV=1//8.34028e-95
Solyc08g008470.1	242	67.5	2.1338	0.000552194	0.0115206	-//-
Solyc06g008090.2	437	122	2.13351	9.27683e-05	0.00353877	sp|P54697|MYOJ_DICDI Myosin-J heavy chain OS=Dictyostelium discoideum GN=myoJ PE=4 SV=2//4.79478e-11
Solyc08g077440.2	3480	972.5	2.13318	2.27852e-05	0.00144703	sp|O64948|LONP2_ARATH Lon protease homolog 2, peroxisomal OS=Arabidopsis thaliana GN=LON2 PE=2 SV=1//0
Solyc09g074940.1	1406	393	2.13262	1.32769e-05	0.00102079	sp|O81283|TC159_ARATH Translocase of chloroplast 159, chloroplastic OS=Arabidopsis thaliana GN=TOC159 PE=1 SV=1//0
Solyc03g095680.1	159.5	44.5	2.13226	0.00227165	0.0299865	sp|Q7TPQ3|SHPRH_MOUSE E3 ubiquitin-protein ligase SHPRH OS=Mus musculus GN=Shprh PE=1 SV=1//8.60668e-07
Solyc02g020910.2	1279.5	358	2.13114	1.17445e-05	0.000942688	sp|Q02440|MYO5A_CHICK Unconventional myosin-Va OS=Gallus gallus GN=MYO5A PE=1 SV=1//0
Solyc01g111240.2	2910	814.5	2.13086	4.40452e-06	0.000516854	sp|Q9SLF3|TC132_ARATH Translocase of chloroplast 132, chloroplastic OS=Arabidopsis thaliana GN=TOC132 PE=1 SV=1//0
Solyc05g013490.2	1116.5	312.5	2.13058	1.03867e-05	0.00086955	-//-
Solyc07g006760.2	236	66	2.12995	0.000689755	0.0133675	sp|Q9FPR3|EDR1_ARATH Serine/threonine-protein kinase EDR1 OS=Arabidopsis thaliana GN=EDR1 PE=1 SV=1//1.38465e-47
Solyc02g069780.2	1078	302	2.12925	2.057e-05	0.00135345	sp|Q5F471|PP6R3_CHICK Serine/threonine-protein phosphatase 6 regulatory subunit 3 OS=Gallus gallus GN=PPP6R3 PE=2 SV=1//1.9084e-58
Solyc11g006520.1	400	112	2.12915	0.000110689	0.00393656	sp|Q6L3Z4|R1B12_SOLDE Putative late blight resistance protein homolog R1B-12 OS=Solanum demissum GN=R1B-12 PE=3 SV=2//3.37167e-82
Solyc02g069420.2	795.5	223	2.12815	1.79603e-05	0.00123558	sp|Q9SGG3|ALA5_ARATH Putative phospholipid-transporting ATPase 5 OS=Arabidopsis thaliana GN=ALA5 PE=2 SV=1//0
Solyc04g009990.2	1446	405.5	2.12793	8.97332e-06	0.00079578	sp|Q8GUI6|JMJ14_ARATH Probable lysine-specific demethylase JMJ14 OS=Arabidopsis thaliana GN=JMJ14 PE=1 SV=1//1.4482e-30
Solyc03g007370.2	522.5	146.5	2.1275	0.000468608	0.0104697	sp|Q9ZNX9|SIGE_ARATH RNA polymerase sigma factor sigE, chloroplastic/mitochondrial OS=Arabidopsis thaliana GN=SIGE PE=1 SV=1//0
Solyc10g050920.1	105.5	29.5	2.12729	0.00309499	0.0374322	-//-
Solyc06g065840.2	1374	385.5	2.1272	9.30244e-06	0.000810458	sp|Q32PH0|TPPC9_BOVIN Trafficking protein particle complex subunit 9 OS=Bos taurus GN=TRAPPC9 PE=2 SV=1//1.08414e-35
Solyc01g009820.2	1110	311.5	2.12678	2.32522e-05	0.00146329	sp|O22799|Y2349_ARATH Uncharacterized protein At2g33490 OS=Arabidopsis thaliana GN=At2g33490 PE=1 SV=2//1.38352e-140
Solyc07g047820.1	242.5	68	2.12615	0.000648393	0.0128181	sp|Q9LSL9|PP445_ARATH Pentatricopeptide repeat-containing protein At5g65560 OS=Arabidopsis thaliana GN=At5g65560 PE=2 SV=1//3.65501e-09
Solyc07g005890.2	262	73.5	2.12569	0.00044886	0.0101801	sp|Q7FGZ2|RH1_ARATH DEAD-box ATP-dependent RNA helicase 1 OS=Arabidopsis thaliana GN=RH1 PE=2 SV=3//0
Solyc06g075160.2	1066	299.5	2.12509	1.9174e-05	0.00128815	sp|Q5H9R7|PP6R3_HUMAN Serine/threonine-protein phosphatase 6 regulatory subunit 3 OS=Homo sapiens GN=PPP6R3 PE=1 SV=2//5.53362e-64
Solyc02g062940.2	381	107	2.12477	0.000128999	0.00438535	sp|Q9ZWA6|MGP_ARATH Zinc finger protein MAGPIE OS=Arabidopsis thaliana GN=MGP PE=1 SV=1//8.24605e-86
Solyc08g007470.1	171	48	2.12372	0.00110116	0.0184102	-//-
Solyc10g005600.2	194	54.5	2.12294	0.000929443	0.0164012	sp|P93820|Y1439_ARATH BTB/POZ domain-containing protein At1g04390 OS=Arabidopsis thaliana GN=At1g04390 PE=2 SV=3//3.03207e-78
Solyc09g064470.2	265	74.5	2.12265	0.00341335	0.0400617	sp|Q7XJ98|KATAM_ARATH Xyloglucan galactosyltransferase KATAMARI1 OS=Arabidopsis thaliana GN=KAM1 PE=1 SV=1//1.82951e-145
Solyc01g068610.2	1977.5	557	2.12167	7.31914e-06	0.000699149	sp|Q9ULE6|PALD_HUMAN Paladin OS=Homo sapiens GN=PALD1 PE=1 SV=3//1.69229e-08
Solyc10g077020.1	751	211.5	2.12145	3.08684e-05	0.00175784	-//-
Solyc01g067890.2	3122.5	880	2.12097	3.8098e-05	0.00201687	sp|O78328|DXS_CAPAN Probable 1-deoxy-D-xylulose-5-phosphate synthase, chloroplastic OS=Capsicum annuum GN=TKT2 PE=2 SV=1//0
Solyc11g067160.1	846	238.5	2.12005	9.57257e-05	0.00358476	sp|Q94A68|Y1669_ARATH Uncharacterized oxidoreductase At1g06690, chloroplastic OS=Arabidopsis thaliana GN=At1g06690 PE=1 SV=1//4.86362e-16
Solyc02g083700.2	135	38	2.11889	0.00447584	0.0480495	sp|Q8VHC8|MA2B1_CAVPO Lysosomal alpha-mannosidase OS=Cavia porcellus GN=MAN2B1 PE=1 SV=1//0
Solyc02g043860.2	514	145	2.11868	9.12691e-05	0.00349311	sp|P35559|IDE_RAT Insulin-degrading enzyme OS=Rattus norvegicus GN=Ide PE=1 SV=1//5.08097e-144
Solyc12g098380.1	514	145	2.11868	7.32689e-05	0.00303899	-//-
Solyc01g094060.2	887.5	250.5	2.11834	1.71812e-05	0.00121089	sp|Q54U63|LVSC_DICDI BEACH domain-containing protein lvsC OS=Dictyostelium discoideum GN=lvsC PE=4 SV=2//2.43973e-134
Solyc12g006850.1	119	33.5	2.11819	0.00348485	0.0406585	sp|Q38998|AKT1_ARATH Potassium channel AKT1 OS=Arabidopsis thaliana GN=AKT1 PE=1 SV=2//0
Solyc09g091020.2	1195	338	2.11548	1.08319e-05	0.000888564	sp|A2AH22|AMRA1_MOUSE Activating molecule in BECN1-regulated autophagy protein 1 OS=Mus musculus GN=Ambra1 PE=1 SV=1//1.86154e-30
Solyc02g084890.1	428	121	2.11536	0.002741	0.0342872	sp|Q38834|R13L4_ARATH Disease resistance RPP13-like protein 4 OS=Arabidopsis thaliana GN=RPP13L4 PE=2 SV=2//0
Solyc04g011580.2	306	86.5	2.11501	0.00112981	0.0187568	sp|Q9ZW07|PUM1_ARATH Pumilio homolog 1 OS=Arabidopsis thaliana GN=APUM1 PE=1 SV=1//0
Solyc01g090200.2	1267	358.5	2.11496	1.50681e-05	0.00110725	sp|Q8L785|SYGM2_ARATH Glycine--tRNA ligase 2, chloroplastic/mitochondrial OS=Arabidopsis thaliana GN=GLYRS-2 PE=1 SV=1//0
Solyc12g057040.1	432.5	122.5	2.11269	0.000140316	0.00460308	sp|Q43125|CRY1_ARATH Cryptochrome-1 OS=Arabidopsis thaliana GN=CRY1 PE=1 SV=2//0
Solyc01g014840.2	249	70.5	2.1123	0.000692229	0.0133946	sp|Q40392|TMVRN_NICGU TMV resistance protein N OS=Nicotiana glutinosa GN=N PE=1 SV=1//0
Solyc02g082460.2	872.5	247.5	2.11113	2.73603e-05	0.00161898	sp|Q9CSH3|RRP44_MOUSE Exosome complex exonuclease RRP44 OS=Mus musculus GN=Dis3 PE=2 SV=4//0
Solyc04g079420.2	2236	635	2.10987	2.70502e-05	0.00160611	sp|Q9SZA7|DRL29_ARATH Probable disease resistance protein At4g33300 OS=Arabidopsis thaliana GN=At4g33300 PE=2 SV=3//0
Solyc02g085030.2	292.5	83	2.10943	0.000451427	0.0102278	sp|Q0WQ57|AUXI2_ARATH Auxilin-related protein 2 OS=Arabidopsis thaliana GN=At4g12770 PE=1 SV=1//1.77503e-56
Solyc07g053610.2	820	233	2.10866	2.02066e-05	0.00133206	sp|O42365|HXA2B_DANRE Homeobox protein Hox-A2b OS=Danio rerio GN=hoxa2b PE=2 SV=2//1.6881e-06
Solyc08g074370.2	1810.5	515	2.10747	1.16724e-05	0.000939071	sp|Q9M086|DCAF1_ARATH DDB1- and CUL4-associated factor homolog 1 OS=Arabidopsis thaliana GN=DCAF1 PE=1 SV=2//0
Solyc03g007760.2	197	56	2.10599	0.00427799	0.0466036	sp|Q7ZZ25|ATD1A_DANRE ATPase family AAA domain-containing protein 1-A OS=Danio rerio GN=atad1a PE=2 SV=2//6.93028e-69
Solyc03g117360.2	1514.5	431.5	2.10507	1.54877e-05	0.00112586	sp|Q94AI7|TPL_ARATH Protein TOPLESS OS=Arabidopsis thaliana GN=TPL PE=1 SV=1//0
Solyc02g079000.2	363.5	103.5	2.10487	0.000203966	0.0059383	sp|Q9SAJ3|FTSHC_ARATH ATP-dependent zinc metalloprotease FTSH 12, chloroplastic OS=Arabidopsis thaliana GN=FTSH12 PE=2 SV=2//0
Solyc09g075510.2	188	53.5	2.10429	0.00173706	0.024869	sp|Q84J70|DI193_ARATH Protein DEHYDRATION-INDUCED 19 homolog 3 OS=Arabidopsis thaliana GN=DI19-3 PE=1 SV=1//5.25607e-10
Solyc04g076620.2	5974.5	1703.5	2.10424	5.55518e-06	0.000605742	sp|Q8H0T4|UPL2_ARATH E3 ubiquitin-protein ligase UPL2 OS=Arabidopsis thaliana GN=UPL2 PE=1 SV=3//0
Solyc02g080040.2	251	71.5	2.10356	0.00137417	0.02131	sp|Q8GYA4|CRK10_ARATH Cysteine-rich receptor-like protein kinase 10 OS=Arabidopsis thaliana GN=CRK10 PE=1 SV=3//6.50829e-143
Solyc12g098690.1	1456.5	415.5	2.10324	1.05627e-05	0.000875054	sp|Q9Y7K5|YGI3_SCHPO Uncharacterized WD repeat-containing protein C2A9.03 OS=Schizosaccharomyces pombe (strain 972 / ATCC 24843) GN=SPBC2A9.03 PE=2 SV=2//1.11383e-33
Solyc04g076660.2	175.5	50	2.10244	0.00118101	0.0193259	sp|Q8RJP2|RHIE_DICD3 Rhamnogalacturonate lyase OS=Dickeya dadantii (strain 3937) GN=rhiE PE=1 SV=1//3.44129e-32
Solyc02g086790.2	853	243.5	2.10202	2.57132e-05	0.00154524	sp|Q551H4|FRAY2_DICDI Serine/threonine-protein kinase fray2 OS=Dictyostelium discoideum GN=fray2 PE=3 SV=1//5.56651e-115
Solyc02g088940.2	742.5	212	2.10163	2.91428e-05	0.00169267	sp|Q6GME1|PYRG2_XENLA CTP synthase 2 OS=Xenopus laevis GN=ctps2 PE=2 SV=1//1.11989e-42
Solyc10g084050.1	5069	1448	2.10155	2.01108e-05	0.00133072	sp|P54774|CDC48_SOYBN Cell division cycle protein 48 homolog OS=Glycine max GN=CDC48 PE=2 SV=1//0
Solyc01g111530.2	5758	1645.5	2.10097	5.08731e-06	0.000563586	sp|Q6WWW4|UPL3_ARATH E3 ubiquitin-protein ligase UPL3 OS=Arabidopsis thaliana GN=UPL3 PE=1 SV=1//0
Solyc09g098260.1	201.5	57.5	2.10052	0.00113173	0.0187675	sp|P0CB22|ATX2_ARATH Histone-lysine N-methyltransferase ATX2 OS=Arabidopsis thaliana GN=ATX2 PE=2 SV=1//0
Solyc09g055570.2	859	245.5	2.10033	2.27307e-05	0.00144621	sp|C0LGD7|Y1684_ARATH Probable LRR receptor-like serine/threonine-protein kinase At1g06840 OS=Arabidopsis thaliana GN=At1g06840 PE=1 SV=2//0
Solyc02g062810.2	694.5	198.5	2.10009	4.05309e-05	0.00209779	sp|Q00004|SRP68_CANFA Signal recognition particle 68 kDa protein OS=Canis familiaris GN=SRP68 PE=1 SV=1//1.50006e-68
Solyc10g076920.1	124.5	35.5	2.09999	0.00225045	0.0298068	sp|Q9LES3|AI5L2_ARATH ABSCISIC ACID-INSENSITIVE 5-like protein 2 OS=Arabidopsis thaliana GN=DPBF3 PE=1 SV=1//3.95322e-59
Solyc06g072270.2	252	72	2.09926	0.00050154	0.0108746	sp|P0CH30|RING1_GOSHI E3 ubiquitin-protein ligase RING1 OS=Gossypium hirsutum GN=RING1 PE=2 SV=1//7.39282e-40
Solyc08g082820.2	2422	693	2.09907	8.02269e-06	0.000734253	sp|P49118|BIP_SOLLC Luminal-binding protein OS=Solanum lycopersicum PE=2 SV=1//0
Solyc12g013840.1	587	168	2.09801	0.000144093	0.00467831	sp|Q9LJR3|SPA3_ARATH Protein SPA1-RELATED 3 OS=Arabidopsis thaliana GN=SPA3 PE=1 SV=1//0
Solyc12g006450.1	431.5	123.5	2.09764	0.000154903	0.00491875	sp|Q84P52|GATP3_SOLLC Gamma aminobutyrate transaminase 3, chloroplastic OS=Solanum lycopersicum GN=GABA-TP3 PE=1 SV=1//0
Solyc03g097000.2	236	67.5	2.09759	0.000653754	0.0128947	sp|O04647|PP399_ARATH Pentatricopeptide repeat-containing protein At5g27270 OS=Arabidopsis thaliana GN=EMB976 PE=2 SV=2//4.9797e-14
Solyc11g005580.1	140	40	2.09757	0.00210707	0.028429	sp|Q6MEG4|RSMH_PARUW Ribosomal RNA small subunit methyltransferase H OS=Protochlamydia amoebophila (strain UWE25) GN=rsmH PE=3 SV=1//9.34641e-65
Solyc11g040170.1	129.5	37	2.09726	0.00221078	0.0294275	sp|O60942|MCE1_HUMAN mRNA-capping enzyme OS=Homo sapiens GN=RNGTT PE=1 SV=1//1.31151e-16
Solyc01g099220.2	804.5	230.5	2.09668	2.42116e-05	0.00149309	sp|Q61493|DPOLZ_MOUSE DNA polymerase zeta catalytic subunit OS=Mus musculus GN=Rev3l PE=1 SV=3//1.3569e-43
Solyc12g049230.1	787	225.5	2.09658	2.95169e-05	0.00170868	-//-
Solyc02g087360.2	1430.5	410	2.09647	1.1532e-05	0.000934281	sp|Q9LFQ3|SNL2_ARATH Paired amphipathic helix protein Sin3-like 2 OS=Arabidopsis thaliana GN=SNL2 PE=1 SV=2//0
Solyc07g063130.2	389	111.5	2.09538	0.00015651	0.00494713	sp|F4I114|Y1960_ARATH Probable serine/threonine-protein kinase At1g09600 OS=Arabidopsis thaliana GN=At1g09600 PE=3 SV=1//0
Solyc01g091480.2	256.5	73.5	2.09509	0.00101291	0.0174652	sp|Q9LPC6|ARK2_ARATH Armadillo repeat-containing kinesin-like protein 2 OS=Arabidopsis thaliana GN=ARK2 PE=1 SV=2//0
Solyc01g005020.2	760	218	2.09499	3.94874e-05	0.00205898	sp|Q9LKW9|NHX7_ARATH Sodium/hydrogen exchanger 7 OS=Arabidopsis thaliana GN=NHX7 PE=1 SV=1//0
Solyc11g044260.1	80.5	23	2.09477	0.00473649	0.0498294	sp|Q9M0Z3|KEA3_ARATH K(+) efflux antiporter 3, chloroplastic OS=Arabidopsis thaliana GN=KEA3 PE=1 SV=2//5.60152e-89
Solyc05g009540.2	991.5	284.5	2.09467	1.49504e-05	0.00110694	sp|Q5RKH1|PRP4B_RAT Serine/threonine-protein kinase PRP4 homolog OS=Rattus norvegicus GN=Prpf4b PE=2 SV=1//4.92996e-130
Solyc01g096900.2	536.5	154	2.09368	7.97676e-05	0.00320875	sp|Q5YLB5|GYRA_NICBE DNA gyrase subunit A, chloroplastic/mitochondrial OS=Nicotiana benthamiana GN=GYRA PE=2 SV=1//0
Solyc09g009100.2	1149.5	330.5	2.09184	1.88532e-05	0.00127434	sp|Q8GYY1|HSFA3_ARATH Heat stress transcription factor A-3 OS=Arabidopsis thaliana GN=HSFA3 PE=2 SV=2//7.11995e-72
Solyc11g070100.1	523.5	150.5	2.09143	9.45765e-05	0.0035756	sp|O82804|ELF3_ARATH Protein EARLY FLOWERING 3 OS=Arabidopsis thaliana GN=ELF3 PE=1 SV=1//4.94061e-21
Solyc02g031910.2	2148	618	2.09109	8.1061e-06	0.00073774	sp|Q9FPR3|EDR1_ARATH Serine/threonine-protein kinase EDR1 OS=Arabidopsis thaliana GN=EDR1 PE=1 SV=1//2.71793e-32
Solyc05g042120.2	184.5	53	2.09071	0.00108926	0.018284	-//-
Solyc01g104530.2	1285.5	370	2.09034	1.20898e-05	0.000965928	sp|Q39008|M3K1_ARATH Mitogen-activated protein kinase kinase kinase 1 OS=Arabidopsis thaliana GN=MEKK1 PE=1 SV=2//2.91917e-08
Solyc08g068430.2	193	55.5	2.08932	0.00111268	0.0185669	sp|Q9SXC4|IRX9H_ARATH Probable beta-1,4-xylosyltransferase IRX9H OS=Arabidopsis thaliana GN=IRX9H PE=1 SV=2//1.74398e-104
Solyc12g043100.1	101	29	2.08902	0.0042308	0.0463077	sp|Q9LW84|PP236_ARATH Pentatricopeptide repeat-containing protein At3g16010 OS=Arabidopsis thaliana GN=At3g16010 PE=2 SV=1//1.03401e-08
Solyc04g074250.1	101	29	2.08902	0.00393255	0.0440752	sp|Q9LME6|MBD8_ARATH Methyl-CpG-binding domain-containing protein 8 OS=Arabidopsis thaliana GN=MBD8 PE=2 SV=1//1.36611e-31
Solyc08g075360.1	156.5	45	2.08881	0.00157324	0.0233277	sp|Q8LPJ4|AB2E_ARATH ABC transporter E family member 2 OS=Arabidopsis thaliana GN=ABCE2 PE=2 SV=1//0
Solyc03g080140.2	1613	465	2.08814	1.31738e-05	0.00101738	-//-
Solyc02g068050.2	175.5	50.5	2.08813	0.00156147	0.023251	sp|B0VX69|SETD3_CALJA Histone-lysine N-methyltransferase setd3 OS=Callithrix jacchus GN=SETD3 PE=3 SV=2//2.50283e-14
Solyc05g014200.2	924.5	266.5	2.08799	1.95348e-05	0.00130013	-//-
Solyc02g090070.2	109.5	31.5	2.08671	0.00409362	0.0452491	sp|Q94A73|Y5656_ARATH BTB/POZ domain-containing protein At5g66560 OS=Arabidopsis thaliana GN=At5g66560 PE=2 SV=2//0
Solyc11g011540.1	180.5	52	2.08652	0.00122456	0.0197956	sp|Q9FZ70|FDL1_ARATH F-box/FBD/LRR-repeat protein At1g13570 OS=Arabidopsis thaliana GN=At1g13570 PE=2 SV=1//9.25983e-42
Solyc06g084530.2	2278	657.5	2.08649	9.03816e-06	0.000799485	sp|F6QV99|ATAD1_BOVIN ATPase family AAA domain-containing protein 1 OS=Bos taurus GN=ATAD1 PE=2 SV=2//3.09383e-69
Solyc04g017750.2	513	148	2.08635	0.000111988	0.00396966	-//-
Solyc01g103090.2	412.5	119	2.08617	0.000129913	0.00440775	sp|Q9SY74|C3H5_ARATH Zinc finger CCCH domain-containing protein 5 OS=Arabidopsis thaliana GN=At1g10320 PE=2 SV=2//7.95359e-139
Solyc04g049490.2	2322.5	670.5	2.08616	1.25944e-05	0.000993595	sp|Q5ZLD7|VPS53_CHICK Vacuolar protein sorting-associated protein 53 homolog OS=Gallus gallus GN=VPS53 PE=2 SV=1//5.53427e-154
Solyc07g040920.2	315.5	91	2.08605	0.000300598	0.00781937	sp|F4I7L1|TRB4_ARATH Telomere repeat-binding factor 4 OS=Arabidopsis thaliana GN=At1g17520 PE=2 SV=2//2.32961e-45
Solyc04g071290.2	173.5	50	2.08592	0.00124625	0.0200063	sp|Q9FHX2|MFL1_ARATH Protein MITOFERRINLIKE 1, chloroplastic OS=Arabidopsis thaliana GN=MFL1 PE=2 SV=1//5.17017e-28
Solyc06g072110.2	1011	292	2.08524	8.07179e-05	0.00322825	sp|Q6ZPJ0|TEX2_MOUSE Testis-expressed sequence 2 protein OS=Mus musculus GN=Tex2 PE=1 SV=2//2.35202e-16
Solyc01g087820.2	156	45	2.0842	0.00336614	0.0397145	sp|O65351|SUBL_ARATH Subtilisin-like protease OS=Arabidopsis thaliana GN=ARA12 PE=1 SV=1//7.96394e-159
Solyc12g021290.1	647	187	2.08393	4.27978e-05	0.00217279	sp|Q55FJ2|WDR91_DICDI WD repeat-containing protein 91 homolog OS=Dictyostelium discoideum GN=wdr91 PE=4 SV=1//2.66247e-53
Solyc05g007740.1	337.5	97.5	2.08388	0.000420867	0.0097812	sp|Q680H3|PP170_ARATH Pentatricopeptide repeat-containing protein At2g25580 OS=Arabidopsis thaliana GN=PCMP-H75 PE=2 SV=2//1.98914e-151
Solyc11g065800.1	190.5	55	2.08355	0.00126709	0.0201343	sp|Q9LRR4|R13L1_ARATH Putative disease resistance RPP13-like protein 1 OS=Arabidopsis thaliana GN=RPPL1 PE=2 SV=1//5.30856e-17
Solyc04g064470.1	85	24.5	2.08252	0.00469579	0.0495215	sp|Q9FRL8|DHAR2_ARATH Glutathione S-transferase DHAR2 OS=Arabidopsis thaliana GN=DHAR2 PE=1 SV=1//9.69582e-20
Solyc05g054640.2	3406	986	2.08228	7.75588e-06	0.000723374	sp|Q54JE4|ODO1_DICDI 2-oxoglutarate dehydrogenase, mitochondrial OS=Dictyostelium discoideum GN=ogdh PE=3 SV=1//0
Solyc08g081640.2	516.5	149.5	2.08163	8.84805e-05	0.00340896	sp|Q920I9|WDR7_MOUSE WD repeat-containing protein 7 OS=Mus musculus GN=Wdr7 PE=1 SV=3//1.08058e-07
Solyc03g059420.2	1098	318	2.08132	1.64379e-05	0.00118009	sp|F5HSE3|NIPLA_DANRE Nipped-B-like protein A OS=Danio rerio GN=nipbla PE=2 SV=1//1.90924e-107
Solyc12g005010.1	254	73.5	2.08097	0.000551588	0.0115149	sp|Q66GQ2|Y5162_ARATH Uncharacterized protein At5g41620 OS=Arabidopsis thaliana GN=At5g41620 PE=1 SV=2//2.82407e-15
Solyc11g012510.1	412.5	119.5	2.08013	0.000477317	0.0105836	sp|Q9M0M5|SCL13_ARATH Scarecrow-like protein 13 OS=Arabidopsis thaliana GN=SCL13 PE=2 SV=2//0
Solyc04g076570.2	109	31.5	2.08012	0.00454741	0.0485228	sp|Q55C66|CRTP3_DICDI Crt homolog 3 OS=Dictyostelium discoideum GN=crtp3 PE=3 SV=1//4.51329e-09
Solyc01g096490.2	2287.5	663.5	2.07939	8.59052e-06	0.000773705	sp|Q9FY48|KEG_ARATH E3 ubiquitin-protein ligase KEG OS=Arabidopsis thaliana GN=KEG PE=1 SV=2//3.69976e-70
Solyc07g063440.2	1225.5	355.5	2.07904	1.37384e-05	0.00104763	sp|Q556Z3|TPC10_DICDI Trafficking protein particle complex subunit 10 OS=Dictyostelium discoideum GN=trapcc10-1 PE=3 SV=1//4.17277e-09
Solyc11g020300.1	1699.5	493.5	2.0777	2.81376e-05	0.0016561	sp|Q8GT66|TIC40_PEA Protein TIC 40, chloroplastic OS=Pisum sativum GN=TIC40 PE=1 SV=1//1.97972e-134
Solyc08g077500.2	1665	483.5	2.07764	1.92433e-05	0.00128815	sp|Q709C8|VP13C_HUMAN Vacuolar protein sorting-associated protein 13C OS=Homo sapiens GN=VPS13C PE=1 SV=1//1.82536e-22
Solyc07g063100.2	11555	3357	2.07725	7.18661e-06	0.000694138	sp|O23144|PPI1_ARATH Proton pump-interactor 1 OS=Arabidopsis thaliana GN=PPI1 PE=1 SV=2//6.27335e-136
Solyc02g094610.1	212	61.5	2.07696	0.000924436	0.0163271	sp|Q9Y5L0|TNPO3_HUMAN Transportin-3 OS=Homo sapiens GN=TNPO3 PE=1 SV=3//4.3016e-08
Solyc05g015920.2	1813	527	2.07623	1.41275e-05	0.00106033	-//-
Solyc04g054890.2	751.5	218.5	2.07546	2.9625e-05	0.00171208	sp|O65201|ACOX2_ARATH Acyl-coenzyme A oxidase 2, peroxisomal OS=Arabidopsis thaliana GN=ACX2 PE=1 SV=2//0
Solyc03g046450.2	1457.5	424	2.07502	1.31522e-05	0.00101738	sp|P40468|TAO3_YEAST Cell morphogenesis protein PAG1 OS=Saccharomyces cerevisiae (strain ATCC 204508 / S288c) GN=TAO3 PE=1 SV=1//1.14025e-07
Solyc02g024000.2	306	89	2.07397	0.000475303	0.0105648	sp|Q5BQN5|WAP_SOLLC WPP domain-associated protein (Fragment) OS=Solanum lycopersicum GN=WAP PE=1 SV=1//0
Solyc05g041830.2	93	27	2.07269	0.00447428	0.0480495	sp|A7SLC8|NAT9_NEMVE N-acetyltransferase 9-like protein OS=Nematostella vectensis GN=nat9 PE=3 SV=1//3.24428e-33
Solyc03g019650.2	1175.5	342.5	2.07267	1.50979e-05	0.00110725	-//-
Solyc04g080240.2	3592.5	1047	2.0726	9.68609e-06	0.000825221	sp|Q6Y7W8|PERQ2_MOUSE PERQ amino acid-rich with GYF domain-containing protein 2 OS=Mus musculus GN=Gigyf2 PE=1 SV=2//3.26188e-09
Solyc06g008510.2	105	30.5	2.07257	0.0036933	0.0422936	sp|Q9SJW9|CDT1A_ARATH CDT1-like protein a, chloroplastic OS=Arabidopsis thaliana GN=CDT1A PE=1 SV=1//6.38447e-94
Solyc11g005040.1	225	65.5	2.07207	0.00081426	0.014963	-//-
Solyc02g089520.1	1639.5	478	2.07187	2.25714e-05	0.00143872	sp|Q39057|CONS_ARATH Zinc finger protein CONSTANS OS=Arabidopsis thaliana GN=CO PE=1 SV=1//9.20874e-72
Solyc11g062370.1	101.5	29.5	2.07159	0.00467332	0.0494046	-//-
Solyc03g113750.1	110	32	2.07066	0.0030151	0.0367611	sp|Q9S7R4|PP125_ARATH Pentatricopeptide repeat-containing protein At1g74900, mitochondrial OS=Arabidopsis thaliana GN=OTP43 PE=2 SV=1//0
Solyc09g091180.2	1521.5	444	2.07054	1.7115e-05	0.00121089	sp|Q05046|CH62_CUCMA Chaperonin CPN60-2, mitochondrial OS=Cucurbita maxima GN=CPN60-2 PE=1 SV=1//0
Solyc01g107180.2	550	160.5	2.06993	0.000284391	0.00754262	sp|O80970|NPY2_ARATH BTB/POZ domain-containing protein NPY2 OS=Arabidopsis thaliana GN=NPY2 PE=2 SV=1//0
Solyc08g077270.2	151	44	2.06956	0.00208976	0.0283409	sp|P57750|AGM1_ARATH Phosphoacetylglucosamine mutase OS=Arabidopsis thaliana GN=DRT101 PE=1 SV=1//0
Solyc08g045640.2	269	78.5	2.06893	0.000581667	0.0118993	-//-
Solyc07g043560.2	840.5	245.5	2.06893	3.10428e-05	0.00175784	sp|F4JMJ1|HSP7R_ARATH Heat shock 70 kDa protein 17 OS=Arabidopsis thaliana GN=HSP70-17 PE=2 SV=1//0
Solyc09g009800.2	520.5	152	2.06885	0.000100819	0.00370721	-//-
Solyc09g075390.2	984	287.5	2.06859	3.9215e-05	0.00204786	sp|O52177|RELA_MYXXA GTP pyrophosphokinase OS=Myxococcus xanthus GN=relA PE=3 SV=1//3.42646e-108
Solyc04g015970.2	655.5	191.5	2.06848	5.78161e-05	0.0026048	sp|Q84M24|AB1A_ARATH ABC transporter A family member 1 OS=Arabidopsis thaliana GN=ABCA1 PE=2 SV=2//0
Solyc10g083800.1	523.5	153	2.06769	9.41525e-05	0.00357192	sp|Q6PDQ2|CHD4_MOUSE Chromodomain-helicase-DNA-binding protein 4 OS=Mus musculus GN=Chd4 PE=1 SV=1//2.70491e-13
Solyc11g006320.1	1340.5	392	2.06748	1.45682e-05	0.00108727	sp|Q9FPT1|UBP12_ARATH Ubiquitin carboxyl-terminal hydrolase 12 OS=Arabidopsis thaliana GN=UBP12 PE=1 SV=2//0
Solyc08g082990.2	1986.5	581	2.06738	6.52913e-05	0.00282291	sp|O82485|OPT7_ARATH Oligopeptide transporter 7 OS=Arabidopsis thaliana GN=OPT7 PE=2 SV=1//0
Solyc01g108160.2	1260	368.5	2.06729	2.11205e-05	0.00138441	sp|P0CM30|ATG2_CRYNJ Autophagy-related protein 2 OS=Cryptococcus neoformans var. neoformans serotype D (strain JEC21 / ATCC MYA-565) GN=ATG2 PE=3 SV=1//4.8551e-54
Solyc11g067090.1	427.5	125	2.0668	0.000135152	0.00451048	sp|Q8CEC6|PPWD1_MOUSE Peptidylprolyl isomerase domain and WD repeat-containing protein 1 OS=Mus musculus GN=Ppwd1 PE=2 SV=2//0
Solyc01g097730.2	126.5	37	2.06348	0.00343481	0.0402643	sp|Q9M1D8|PP288_ARATH Pentatricopeptide repeat-containing protein At3g60050 OS=Arabidopsis thaliana GN=At3g60050 PE=2 SV=1//4.31876e-13
Solyc11g065210.1	135	39.5	2.06323	0.00259972	0.0331421	sp|Q9FPS3|UBP24_ARATH Ubiquitin carboxyl-terminal hydrolase 24 OS=Arabidopsis thaliana GN=UBP24 PE=1 SV=1//5.42424e-167
Solyc07g006730.2	348	102	2.06306	0.000349099	0.00863073	sp|Q9SIA3|MATE6_ARATH MATE efflux family protein 6 OS=Arabidopsis thaliana GN=DTXL2 PE=2 SV=2//5.74613e-107
Solyc09g092100.2	487.5	143	2.06235	0.000130325	0.00440882	-//-
Solyc06g059980.2	341	100	2.06228	0.000339232	0.00847043	sp|Q8W486|Y1491_ARATH Uncharacterized protein At1g04910 OS=Arabidopsis thaliana GN=At1g04910 PE=1 SV=1//1.53825e-44
Solyc07g008840.2	2168	636.5	2.06191	1.79058e-05	0.00123558	sp|Q54VM3|TBC5A_DICDI TBC1 domain family member 5 homolog A OS=Dictyostelium discoideum GN=tbc1d5A PE=1 SV=1//2.59433e-31
Solyc11g069780.1	519.5	152.5	2.06134	0.000100302	0.00369968	sp|Q8T1P1|Y3453_DICDI Uncharacterized protein DDB_G0273453/DDB_G0273565 OS=Dictyostelium discoideum GN=DDB_G0273453 PE=4 SV=2//4.12288e-91
Solyc07g065000.2	664	195	2.06095	5.7105e-05	0.00258919	sp|Q5PNS0|Y3228_ARATH PHD finger protein At3g20280 OS=Arabidopsis thaliana GN=At3g20280 PE=2 SV=1//1.07502e-41
Solyc02g070530.2	153.5	45	2.06091	0.00425901	0.0464991	sp|Q39128|KAT1_ARATH Potassium channel KAT1 OS=Arabidopsis thaliana GN=KAT1 PE=1 SV=2//0
Solyc10g083190.1	162	47.5	2.06084	0.00164389	0.024011	sp|Q66GQ2|Y5162_ARATH Uncharacterized protein At5g41620 OS=Arabidopsis thaliana GN=At5g41620 PE=1 SV=2//8.10774e-37
Solyc10g074520.1	99	29	2.0602	0.00374896	0.0427195	sp|Q9SL48|SLY1_ARATH SEC1 family transport protein SLY1 OS=Arabidopsis thaliana GN=SLY1 PE=1 SV=1//2.53758e-141
Solyc12g099890.1	714.5	210	2.05984	4.58052e-05	0.0022667	sp|Q55DE2|SDA1_DICDI Protein SDA1 homolog OS=Dictyostelium discoideum GN=sdad1 PE=3 SV=1//7.62447e-83
Solyc11g013830.1	889.5	261.5	2.05962	2.46595e-05	0.00150805	sp|P34756|FAB1_YEAST 1-phosphatidylinositol 3-phosphate 5-kinase FAB1 OS=Saccharomyces cerevisiae (strain ATCC 204508 / S288c) GN=FAB1 PE=1 SV=3//2.11939e-10
Solyc03g006420.2	250	73.5	2.05808	0.000882379	0.0157966	sp|O16810|ORC1_DROME Origin recognition complex subunit 1 OS=Drosophila melanogaster GN=Orc1 PE=1 SV=2//2.01383e-91
Solyc06g008900.2	126	37	2.05777	0.0025735	0.0329042	sp|Q0WPJ7|RF298_ARATH Putative E3 ubiquitin-protein ligase RF298 OS=Arabidopsis thaliana GN=RF298 PE=2 SV=1//5.44705e-134
Solyc09g098040.2	2036	599.5	2.05767	1.9423e-05	0.00129518	sp|Q6ZY51|PWD_ARATH Phosphoglucan, water dikinase, chloroplastic OS=Arabidopsis thaliana GN=GWD3 PE=1 SV=1//0
Solyc11g039870.1	414.5	122	2.05727	0.000261133	0.00710729	-//-
Solyc06g036080.2	316	93	2.05702	0.00040634	0.00954597	sp|Q9FZ36|M3K2_ARATH Mitogen-activated protein kinase kinase kinase 2 OS=Arabidopsis thaliana GN=ANP2 PE=2 SV=1//5.47814e-86
Solyc11g007270.1	383.5	113	2.05559	0.000302837	0.00787172	-//-
Solyc03g097260.2	1692.5	499.5	2.05432	1.87152e-05	0.00126996	-//-
Solyc05g050740.2	107	31.5	2.05343	0.00334728	0.0395714	-//-
Solyc07g056260.2	694	205	2.05259	5.61802e-05	0.00255985	sp|Q9SHJ3|CALS7_ARATH Callose synthase 7 OS=Arabidopsis thaliana GN=CALS7 PE=2 SV=3//0
Solyc02g072090.1	134	39.5	2.05251	0.00340763	0.0400387	sp|P09122|DPO3X_BACSU DNA polymerase III subunit gamma/tau OS=Bacillus subtilis (strain 168) GN=dnaX PE=3 SV=3//2.53946e-40
Solyc12g035250.1	213.5	63	2.05244	0.00102298	0.0175574	sp|Q9LVX1|C3H41_ARATH Zinc finger CCCH domain-containing protein 41 OS=Arabidopsis thaliana GN=At3g27700 PE=1 SV=1//3.53301e-174
Solyc10g008280.2	1520.5	449.5	2.05184	1.80682e-05	0.00123573	sp|F4I114|Y1960_ARATH Probable serine/threonine-protein kinase At1g09600 OS=Arabidopsis thaliana GN=At1g09600 PE=3 SV=1//0
Solyc04g054410.2	286	84.5	2.05123	0.000478959	0.0105985	sp|Q9CSU0|RPR1B_MOUSE Regulation of nuclear pre-mRNA domain-containing protein 1B OS=Mus musculus GN=Rprd1b PE=1 SV=2//1.76971e-23
Solyc09g091280.2	867	256.5	2.0505	3.54375e-05	0.00190901	sp|Q66WV0|RBR1_NICBE Retinoblastoma-related protein 1 OS=Nicotiana benthamiana GN=RBR1 PE=2 SV=1//0
Solyc01g057900.2	1054.5	312	2.05048	2.06342e-05	0.00135509	sp|Q8RWB8|UPL6_ARATH E3 ubiquitin-protein ligase UPL6 OS=Arabidopsis thaliana GN=UPL6 PE=2 SV=1//0
Solyc12g056740.1	697.5	206.5	2.04934	5.78908e-05	0.0026048	sp|Q5VRY0|RH39_ORYSJ DEAD-box ATP-dependent RNA helicase 39 OS=Oryza sativa subsp. japonica GN=Os01g0184500 PE=2 SV=1//0
Solyc10g080100.1	302.5	89.5	2.04931	0.000605571	0.0122367	sp|O81644|VILI2_ARATH Villin-2 OS=Arabidopsis thaliana GN=VLN2 PE=1 SV=2//5.54131e-23
Solyc02g082480.2	316	93.5	2.04929	0.000421526	0.0097843	sp|Q84W41|GLR36_ARATH Glutamate receptor 3.6 OS=Arabidopsis thaliana GN=GLR3.6 PE=2 SV=1//0
Solyc01g096030.2	218	64.5	2.04864	0.0010477	0.017852	sp|Q9M358|UVSSA_ARATH UV-stimulated scaffold protein A homolog OS=Arabidopsis thaliana GN=At3g61800 PE=3 SV=1//0
Solyc08g022070.2	1107	328	2.04845	1.81956e-05	0.00124199	sp|Q9QUR6|PPCE_MOUSE Prolyl endopeptidase OS=Mus musculus GN=Prep PE=2 SV=1//0
Solyc09g031780.2	2973	882.5	2.0461	3.00389e-05	0.00172736	sp|Q8LPR9|TI110_ARATH Protein TIC110, chloroplastic OS=Arabidopsis thaliana GN=TIC110 PE=1 SV=1//0
Solyc04g081660.1	116.5	34.5	2.04532	0.0036625	0.0420381	sp|Q9SFW6|CCB24_ARATH Cyclin-B2-4 OS=Arabidopsis thaliana GN=CYCB2-4 PE=2 SV=2//1.68217e-24
Solyc06g066610.2	1628	483.5	2.04522	1.90745e-05	0.00128576	sp|Q0WVL7|GOGC5_ARATH Golgin candidate 5 OS=Arabidopsis thaliana GN=GC5 PE=1 SV=1//5.56633e-19
Solyc10g053970.1	1096	325.5	2.04507	1.92287e-05	0.00128815	sp|Q10137|SEC14_SCHPO Sec14 cytosolic factor OS=Schizosaccharomyces pombe (strain 972 / ATCC 24843) GN=sec14 PE=2 SV=1//2.18375e-61
Solyc03g120850.2	1006.5	299	2.04464	6.30798e-05	0.00275176	sp|P08927|RUBB_PEA RuBisCO large subunit-binding protein subunit beta, chloroplastic OS=Pisum sativum PE=1 SV=2//0
Solyc03g062650.2	606	180	2.0445	6.87538e-05	0.00291065	sp|A8C750|THADA_CANFA Thyroid adenoma-associated protein homolog OS=Canis familiaris GN=THADA PE=2 SV=1//1.87963e-51
Solyc07g065220.1	780.5	232	2.04364	3.75776e-05	0.00199997	-//-
Solyc08g044400.1	1772	527	2.04324	1.5347e-05	0.00111798	sp|Q7Z9H9|FIG4_SCHPO Polyphosphoinositide phosphatase OS=Schizosaccharomyces pombe (strain 972 / ATCC 24843) GN=SPAC1093.03 PE=2 SV=3//3.97548e-26
Solyc01g058010.2	136.5	40.5	2.04322	0.00255641	0.0327703	-//-
Solyc07g052390.2	99.5	29.5	2.04291	0.00432375	0.0469399	sp|Q9SDQ4|GLR37_ARATH Glutamate receptor 3.7 OS=Arabidopsis thaliana GN=GLR3.7 PE=2 SV=2//0
Solyc04g005540.2	333	99	2.04252	0.000381664	0.00919042	sp|Q940K0|DRL15_ARATH Probable disease resistance protein At1g61180 OS=Arabidopsis thaliana GN=At1g61180 PE=2 SV=2//2.42797e-06
Solyc02g093810.2	329.5	98	2.04191	0.000376214	0.00910344	-//-
Solyc08g082530.2	670	199.5	2.04104	7.67195e-05	0.00312644	sp|P51327|FTSH_PORPU ATP-dependent zinc metalloprotease FtsH OS=Porphyra purpurea GN=ftsH PE=3 SV=1//4.00047e-88
Solyc10g081920.1	3875.5	1154.5	2.041	9.42623e-06	0.000813071	sp|Q9SV21|COPB1_ARATH Coatomer subunit beta-1 OS=Arabidopsis thaliana GN=At4g31480 PE=1 SV=2//0
Solyc06g060960.1	468.5	139.5	2.04072	0.000154762	0.00491875	sp|O82175|SUVH5_ARATH Histone-lysine N-methyltransferase, H3 lysine-9 specific SUVH5 OS=Arabidopsis thaliana GN=SUVH5 PE=1 SV=1//0
Solyc07g051840.2	822.5	245	2.04064	8.48176e-05	0.00331947	sp|Q9C519|WRKY6_ARATH WRKY transcription factor 6 OS=Arabidopsis thaliana GN=WRKY6 PE=1 SV=1//1.48952e-110
Solyc11g011420.1	988.5	294.5	2.04048	2.30202e-05	0.00145132	sp|Q7DMA9|PAS1_ARATH Peptidyl-prolyl cis-trans isomerase PASTICCINO1 OS=Arabidopsis thaliana GN=PAS1 PE=1 SV=2//0
Solyc10g076590.1	139.5	41.5	2.03948	0.00364524	0.0419372	sp|Q9W0I6|SAC1_DROME Phosphatidylinositide phosphatase SAC1 OS=Drosophila melanogaster GN=Sac1 PE=2 SV=1//3.60899e-77
Solyc05g010100.2	481.5	143.5	2.03946	0.00021185	0.00611139	sp|Q9S7I0|TADA_ARATH tRNA-specific adenosine deaminase, chloroplastic OS=Arabidopsis thaliana GN=TADA PE=1 SV=1//9.11466e-21
Solyc07g015980.2	87.5	26	2.03902	0.00468911	0.0494962	sp|P21885|SPEA_BACSU Arginine decarboxylase OS=Bacillus subtilis (strain 168) GN=speA PE=1 SV=2//2.10454e-63
Solyc08g067790.2	1270.5	379	2.03875	2.6146e-05	0.00156583	sp|Q92576|PHF3_HUMAN PHD finger protein 3 OS=Homo sapiens GN=PHF3 PE=1 SV=3//1.80727e-17
Solyc04g080060.2	236.5	70.5	2.03803	0.000832682	0.0151658	sp|Q9LSZ0|APO4_ARATH APO protein 4, mitochondrial OS=Arabidopsis thaliana GN=APO4 PE=2 SV=2//1.20821e-125
Solyc07g005930.2	280	83.5	2.0378	0.000517582	0.0110717	sp|P69242|RPOT3_NICSY DNA-directed RNA polymerase 3, chloroplastic OS=Nicotiana sylvestris GN=RPOT3 PE=2 SV=1//0
Solyc06g076270.2	899.5	268.5	2.03766	4.00689e-05	0.00208304	sp|Q6R0E3|TRP5_ARATH Telomere repeat-binding protein 5 OS=Arabidopsis thaliana GN=TRP5 PE=1 SV=2//7.85086e-11
Solyc06g076700.1	107.5	32	2.03752	0.00367247	0.0421247	sp|Q9SS80|U503A_ARATH UPF0503 protein At3g09070, chloroplastic OS=Arabidopsis thaliana GN=At3g09070 PE=1 SV=1//4.02714e-26
Solyc07g066200.2	983	293.5	2.03734	3.40752e-05	0.00187332	-//-
Solyc02g094550.2	393.5	117.5	2.03644	0.000218796	0.00626486	-//-
Solyc02g083350.2	2830	846	2.03591	1.28306e-05	0.0010055	sp|P18616|RPB1_ARATH DNA-directed RNA polymerase II subunit RPB1 OS=Arabidopsis thaliana GN=RPB205 PE=1 SV=3//0
Solyc04g082400.2	1726	516	2.03572	1.96443e-05	0.00130491	sp|P30924|GLGB_SOLTU 1,4-alpha-glucan-branching enzyme OS=Solanum tuberosum GN=SBE1 PE=2 SV=2//6.36434e-25
Solyc01g087430.2	782.5	234	2.03496	3.76841e-05	0.00200106	sp|O08550|MLL4_MOUSE Histone-lysine N-methyltransferase MLL4 OS=Mus musculus GN=Wbp7 PE=1 SV=3//2.73204e-23
Solyc06g062860.2	739	221	2.03487	4.26966e-05	0.00217083	sp|Q55DE7|ATX2_DICDI Ataxin-2 homolog OS=Dictyostelium discoideum GN=atxn2 PE=3 SV=1//7.30057e-32
Solyc09g065650.2	261	78	2.0346	0.000686359	0.0133405	sp|Q8RXY0|Y3333_ARATH Probable inactive protein kinase At3g63330 OS=Arabidopsis thaliana GN=At3g63330 PE=2 SV=1//1.73647e-169
Solyc07g017510.2	5938.5	1778	2.03378	2.3801e-05	0.00148703	sp|P34756|FAB1_YEAST 1-phosphatidylinositol 3-phosphate 5-kinase FAB1 OS=Saccharomyces cerevisiae (strain ATCC 204508 / S288c) GN=FAB1 PE=1 SV=3//1.18734e-09
Solyc03g063560.2	2396	717.5	2.03339	2.44933e-05	0.00150054	sp|Q9ZNZ7|GLTB1_ARATH Ferredoxin-dependent glutamate synthase 1, chloroplastic OS=Arabidopsis thaliana GN=GLU1 PE=1 SV=2//0
Solyc11g071270.1	835	250	2.03327	4.6436e-05	0.00227425	sp|Q5SRX1|TM1L2_MOUSE TOM1-like protein 2 OS=Mus musculus GN=Tom1l2 PE=1 SV=1//1.84842e-31
Solyc12g015710.1	224	67	2.03304	0.000996413	0.0172839	sp|P94464|RSMB_BACSU Ribosomal RNA small subunit methyltransferase B OS=Bacillus subtilis (strain 168) GN=rsmB PE=3 SV=2//2.0877e-57
Solyc10g005130.2	999.5	299.5	2.03217	3.21163e-05	0.00179553	sp|Q9SP32|DCL1_ARATH Endoribonuclease Dicer homolog 1 OS=Arabidopsis thaliana GN=DCL1 PE=1 SV=2//0
Solyc12g008390.1	1112.5	333.5	2.03161	2.29156e-05	0.00144807	sp|Q8S8N9|GOGC1_ARATH Golgin candidate 1 OS=Arabidopsis thaliana GN=GC1 PE=2 SV=2//0
Solyc11g072530.1	560.5	168	2.03138	0.000111168	0.0039455	sp|Q8RWZ7|VHAA1_ARATH Vacuolar proton ATPase a1 OS=Arabidopsis thaliana GN=VHA-a1 PE=1 SV=1//0
Solyc01g059860.2	227	68	2.0309	0.00393252	0.0440752	sp|Q9FPR3|EDR1_ARATH Serine/threonine-protein kinase EDR1 OS=Arabidopsis thaliana GN=EDR1 PE=1 SV=1//5.08533e-107
Solyc09g098100.2	715	214.5	2.03028	5.37763e-05	0.0025001	sp|Q6L400|R1B16_SOLDE Putative late blight resistance protein homolog R1B-16 OS=Solanum demissum GN=R1B-16 PE=3 SV=1//1.10017e-111
Solyc09g018370.2	1119	336	2.02925	2.29268e-05	0.00144807	sp|Q29L43|MON2_DROPS Protein MON2 homolog OS=Drosophila pseudoobscura pseudoobscura GN=mon2 PE=3 SV=2//2.32068e-73
Solyc12g044400.1	792.5	238	2.02884	4.08168e-05	0.00209989	sp|P72991|FTSH3_SYNY3 ATP-dependent zinc metalloprotease FtsH 3 OS=Synechocystis sp. (strain PCC 6803 / Kazusa) GN=ftsH3 PE=1 SV=1//2.65872e-90
Solyc03g078520.2	489.5	147	2.02849	0.000152576	0.00487285	sp|C0LGT1|Y5129_ARATH Probable LRR receptor-like serine/threonine-protein kinase At5g10290 OS=Arabidopsis thaliana GN=At5g10290 PE=1 SV=1//0
Solyc05g055090.2	1268	381	2.02832	2.38899e-05	0.00148722	sp|Q9FPT1|UBP12_ARATH Ubiquitin carboxyl-terminal hydrolase 12 OS=Arabidopsis thaliana GN=UBP12 PE=1 SV=2//0
Solyc01g088700.2	5129	1541.5	2.02826	9.06247e-06	0.000799595	sp|B9FXV5|IF4G_ORYSJ Eukaryotic translation initiation factor 4G OS=Oryza sativa subsp. japonica GN=Os07g0555200 PE=2 SV=2//6.84477e-15
Solyc02g083900.2	2124.5	638.5	2.02815	1.4377e-05	0.00107673	sp|Q9Y4A5|TRRAP_HUMAN Transformation/transcription domain-associated protein OS=Homo sapiens GN=TRRAP PE=1 SV=3//1.96199e-51
Solyc03g063210.2	236.5	71	2.02786	0.000999172	0.0173145	-//-
Solyc10g006390.2	376	113	2.0271	0.000243641	0.00677785	sp|Q8W4D8|DDL_ARATH FHA domain-containing protein DDL OS=Arabidopsis thaliana GN=DDL PE=1 SV=1//2.40101e-94
Solyc04g049760.2	648.5	195	2.02688	6.04255e-05	0.00266755	sp|Q9HAU5|RENT2_HUMAN Regulator of nonsense transcripts 2 OS=Homo sapiens GN=UPF2 PE=1 SV=1//1.66326e-50
Solyc08g078530.2	3585	1078.5	2.02683	1.05375e-05	0.000875054	-//-
Solyc04g079390.2	213	64	2.02639	0.00136203	0.0212084	sp|Q8BKN5|GCP5_MOUSE Gamma-tubulin complex component 5 OS=Mus musculus GN=Tubgcp5 PE=2 SV=2//4.41216e-15
Solyc00g009100.2	302.5	91	2.02537	0.000639544	0.0127376	sp|P73530|RS1A_SYNY3 30S ribosomal protein S1 homolog A OS=Synechocystis sp. (strain PCC 6803 / Kazusa) GN=rps1A PE=3 SV=1//5.8585e-27
Solyc04g025170.2	302.5	91	2.02537	0.000590913	0.0119921	sp|Q9FF46|AB28G_ARATH ABC transporter G family member 28 OS=Arabidopsis thaliana GN=ABCG28 PE=3 SV=1//0
Solyc11g044240.1	126.5	38	2.02515	0.00332886	0.0394087	-//-
Solyc04g055210.2	158	47.5	2.02479	0.0038097	0.0431703	sp|Q9LFU1|ASNS3_ARATH Asparagine synthetase [glutamine-hydrolyzing] 3 OS=Arabidopsis thaliana GN=ASN3 PE=2 SV=1//2.42338e-94
Solyc03g083090.2	3748	1130	2.02368	0.000598132	0.0121146	sp|P93568|SSY1_SOLTU Soluble starch synthase 1, chloroplastic/amyloplastic OS=Solanum tuberosum PE=2 SV=1//0
Solyc01g067390.2	2645	797.5	2.02354	1.78739e-05	0.00123558	sp|Q8RWY3|ISW2_ARATH Putative chromatin-remodeling complex ATPase chain OS=Arabidopsis thaliana GN=At3g06400 PE=2 SV=3//0
Solyc11g010110.1	506	152.5	2.02336	0.000203634	0.0059383	sp|Q28E61|NSUN2_XENTR tRNA (cytosine(34)-C(5))-methyltransferase OS=Xenopus tropicalis GN=nsun2 PE=2 SV=1//3.01735e-132
Solyc06g073160.2	128	38.5	2.02335	0.0032438	0.0388259	-//-
Solyc10g009070.2	522.5	157.5	2.02315	0.000141069	0.00461178	sp|O49289|RH29_ARATH Putative DEAD-box ATP-dependent RNA helicase 29 OS=Arabidopsis thaliana GN=RH29 PE=3 SV=1//0
Solyc04g082330.2	784	236.5	2.0224	4.32441e-05	0.00218904	sp|Q5XGY1|TSR1_XENLA Pre-rRNA-processing protein TSR1 homolog OS=Xenopus laevis GN=tsr1 PE=2 SV=1//1.43749e-156
Solyc11g008320.1	850	256.5	2.02194	5.16606e-05	0.00244051	sp|Q9CAE3|LDL3_ARATH Lysine-specific histone demethylase 1 homolog 3 OS=Arabidopsis thaliana GN=FLD PE=1 SV=1//0
Solyc11g065350.1	838	253	2.02124	8.62519e-05	0.00336043	sp|Q8RWI9|AB15G_ARATH ABC transporter G family member 15 OS=Arabidopsis thaliana GN=ABCG15 PE=2 SV=2//0
Solyc09g064610.2	124.5	37.5	2.02121	0.00315788	0.0380471	sp|Q7XA39|RGA4_SOLBU Putative disease resistance protein RGA4 OS=Solanum bulbocastanum GN=RGA4 PE=2 SV=1//7.94066e-18
Solyc03g122040.2	343	103.5	2.02115	0.000370676	0.00903245	-//-
Solyc02g089930.2	440.5	133	2.02061	0.000252901	0.00694327	sp|Q8W4F0|DAR1_ARATH Protein DA1-related 1 OS=Arabidopsis thaliana GN=DAR1 PE=2 SV=3//1.54369e-07
Solyc02g068490.2	1014	306.5	2.01963	4.42396e-05	0.00222227	sp|Q9S7J8|HMA7_ARATH Copper-transporting ATPase RAN1 OS=Arabidopsis thaliana GN=RAN1 PE=1 SV=1//0
Solyc03g083420.2	1462	442	2.0195	2.24143e-05	0.00143872	-//-
Solyc12g013960.1	159	48	2.01882	0.00459356	0.0487349	-//-
Solyc01g108070.2	263	79.5	2.01817	0.000845366	0.0152991	sp|Q5XJ36|PARK7_DANRE Protein DJ-1 OS=Danio rerio GN=park7 PE=2 SV=1//1.85898e-19
Solyc05g052000.2	557	168.5	2.01806	0.000110174	0.0039263	sp|P49311|GRP2_SINAL Glycine-rich RNA-binding protein GRP2A OS=Sinapis alba PE=2 SV=1//2.34541e-10
Solyc11g068500.1	329	99.5	2.01783	0.000741352	0.014078	sp|Q875V8|SC241_NAUCC Protein transport protein SEC24-1 OS=Naumovozyma castellii (strain ATCC 76901 / CBS 4309 / NBRC 1992 / NRRL Y-12630) GN=SEC241 PE=3 SV=1//2.83925e-23
Solyc05g016440.2	591.5	179	2.0176	0.000123592	0.00424733	sp|F4I4P3|MED23_ARATH Mediator of RNA polymerase II transcription subunit 23 OS=Arabidopsis thaliana GN=MED23 PE=1 SV=1//0
Solyc04g074720.2	418	126.5	2.0172	0.000317268	0.00808321	sp|Q6TEP1|F91A1_DANRE Protein FAM91A1 OS=Danio rerio GN=fam91a1 PE=2 SV=2//7.64413e-12
Solyc05g051370.2	172	52	2.01697	0.00185952	0.026129	-//-
Solyc01g080450.2	150.5	45.5	2.01656	0.00231793	0.0304563	sp|Q3EDA9|PPR46_ARATH Putative pentatricopeptide repeat-containing protein At1g16830 OS=Arabidopsis thaliana GN=At1g16830 PE=3 SV=2//3.47573e-124
Solyc03g115440.1	475.5	144	2.01636	0.000181468	0.00546612	sp|Q9LDD4|ARID2_ARATH AT-rich interactive domain-containing protein 2 OS=Arabidopsis thaliana GN=ARID2 PE=2 SV=1//2.13774e-17
Solyc01g087400.2	487	147.5	2.01621	0.000214798	0.00618101	-//-
Solyc08g074440.2	1687.5	511.5	2.01581	5.85723e-05	0.00261053	sp|P0CM94|CWC21_CRYNJ Pre-mRNA-splicing factor CWC21 OS=Cryptococcus neoformans var. neoformans serotype D (strain JEC21 / ATCC MYA-565) GN=CWC21 PE=3 SV=1//1.12874e-15
Solyc04g049120.2	3270.5	991.5	2.01569	1.51649e-05	0.00110937	sp|Q9Y618|NCOR2_HUMAN Nuclear receptor corepressor 2 OS=Homo sapiens GN=NCOR2 PE=1 SV=2//6.31607e-12
Solyc03g117870.2	13151.5	3990	2.01475	6.22832e-05	0.0027303	sp|P31684|4CL1_SOLTU 4-coumarate--CoA ligase 1 OS=Solanum tuberosum GN=4CL1 PE=3 SV=1//0
Solyc11g013530.1	1512.5	459	2.01406	2.35673e-05	0.00147775	sp|Q803A0|JADE1_DANRE Protein Jade-1 OS=Danio rerio GN=phf17 PE=2 SV=1//9.33832e-16
Solyc08g065870.2	349.5	106	2.01384	0.000578886	0.0118704	sp|O82804|ELF3_ARATH Protein EARLY FLOWERING 3 OS=Arabidopsis thaliana GN=ELF3 PE=1 SV=1//4.35322e-92
Solyc10g005920.2	876.5	266	2.01378	5.82808e-05	0.00260759	sp|Q9LTT8|VCS_ARATH Enhancer of mRNA-decapping protein 4 OS=Arabidopsis thaliana GN=VCS PE=1 SV=1//0
Solyc07g008080.2	402	122	2.01311	0.000237463	0.00666183	sp|Q9BZH6|WDR11_HUMAN WD repeat-containing protein 11 OS=Homo sapiens GN=WDR11 PE=1 SV=1//2.6565e-36
Solyc04g005430.2	784.5	238.5	2.01118	5.38046e-05	0.0025001	sp|Q8GYW9|PMT4_ARATH Probable methyltransferase PMT4 OS=Arabidopsis thaliana GN=At1g13860 PE=2 SV=2//0
Solyc01g008560.2	590.5	179.5	2.01114	0.000242288	0.00674808	sp|Q56YN3|NADK1_ARATH NAD(H) kinase 1 OS=Arabidopsis thaliana GN=NADK1 PE=1 SV=2//0
Solyc11g069610.1	370	112.5	2.01029	0.000308121	0.00795043	sp|Q9M658|MOM1_ARATH Helicase protein MOM1 OS=Arabidopsis thaliana GN=MOM1 PE=1 SV=1//8.15595e-07
Solyc12g042070.1	1679	511	2.00993	2.53254e-05	0.00152723	sp|Q94JM3|ARFB_ARATH Auxin response factor 2 OS=Arabidopsis thaliana GN=ARF2 PE=1 SV=2//0
Solyc11g066480.1	1136.5	346	2.00934	2.42336e-05	0.00149309	sp|Q14839|CHD4_HUMAN Chromodomain-helicase-DNA-binding protein 4 OS=Homo sapiens GN=CHD4 PE=1 SV=2//1.11558e-08
Solyc02g082190.2	602.5	183.5	2.00839	0.000187545	0.00557729	sp|Q6PEI7|PYRG1_DANRE CTP synthase 1 OS=Danio rerio GN=ctps1 PE=1 SV=1//0
Solyc01g105230.2	1973	601.5	2.00752	1.7973e-05	0.00123558	sp|Q6NPP4|CMTA2_ARATH Calmodulin-binding transcription activator 2 OS=Arabidopsis thaliana GN=CMTA2 PE=1 SV=1//0
Solyc05g015650.2	959.5	292.5	2.00735	4.63442e-05	0.00227425	sp|Q9FYG2|CMTA4_ARATH Calmodulin-binding transcription activator 4 OS=Arabidopsis thaliana GN=CMTA4 PE=1 SV=1//0
Solyc08g076420.2	9896.5	3018	2.00729	1.32063e-05	0.00101762	sp|Q8RY59|RCD1_ARATH Inactive poly [ADP-ribose] polymerase RCD1 OS=Arabidopsis thaliana GN=RCD1 PE=1 SV=1//2.43203e-123
Solyc04g082320.2	149.5	45.5	2.00695	0.00261822	0.033304	sp|Q9SGQ6|PP126_ARATH Pentatricopeptide repeat-containing protein At1g76280 OS=Arabidopsis thaliana GN=At1g76280 PE=2 SV=2//0
Solyc08g067850.2	673.5	205.5	2.00583	8.02208e-05	0.00321294	-//-
Solyc02g091730.1	324.5	99	2.00523	0.00435509	0.0471031	-//-
Solyc04g015210.2	175.5	53.5	2.00509	0.00220318	0.0293715	sp|Q6L403|R1B17_SOLDE Putative late blight resistance protein homolog R1B-17 OS=Solanum demissum GN=R1B-17 PE=3 SV=1//2.03072e-66
Solyc10g037900.1	175.5	53.5	2.00509	0.00382691	0.0433088	-//-
Solyc05g053240.2	745	227.5	2.00474	5.32366e-05	0.00248784	sp|Q9SMX9|SPL1_ARATH Squamosa promoter-binding-like protein 1 OS=Arabidopsis thaliana GN=SPL1 PE=1 SV=2//0
Solyc04g015350.2	946	289	2.00427	3.72415e-05	0.00198975	sp|P42347|PI3K1_SOYBN Phosphatidylinositol 3-kinase, root isoform OS=Glycine max PE=2 SV=1//0
Solyc02g089260.2	7301	2232.5	2.00339	1.23158e-05	0.000977233	sp|Q9SRU2|BIG_ARATH Auxin transport protein BIG OS=Arabidopsis thaliana GN=BIG PE=1 SV=2//0
Solyc06g082080.2	1001	306	2.00337	0.000416608	0.00971478	sp|Q8RX37|P2C02_ARATH Probable protein phosphatase 2C 2 OS=Arabidopsis thaliana GN=At1g07160 PE=2 SV=1//1.00237e-134
Solyc02g050240.2	214.5	65.5	2.00315	0.00168828	0.0244839	sp|Q59536|PTRB_MORLA Protease 2 OS=Moraxella lacunata GN=ptrB PE=3 SV=1//6.501e-42
Solyc08g075390.2	817.5	250	2.00271	5.38594e-05	0.0025001	sp|Q8L831|NUDT3_ARATH Nudix hydrolase 3 OS=Arabidopsis thaliana GN=NUDT3 PE=1 SV=1//0
Solyc10g083630.1	5390.5	1650	2.00188	2.21859e-05	0.00142992	sp|Q9SJQ6|ROS1_ARATH Protein ROS1 OS=Arabidopsis thaliana GN=ROS1 PE=1 SV=2//9.38017e-57
Solyc11g012810.1	113	34.5	2.00136	0.00438589	0.0473182	-//-
Solyc03g112910.2	1383	423.5	2.00103	4.75401e-05	0.00229841	sp|Q8L5Y9|PANK2_ARATH Pantothenate kinase 2 OS=Arabidopsis thaliana GN=At4g32180 PE=1 SV=2//0
Solyc01g006350.2	2340.5	717	2.00058	1.74438e-05	0.00122195	sp|Q9SFU6|CALS9_ARATH Callose synthase 9 OS=Arabidopsis thaliana GN=CALS9 PE=2 SV=2//0
Solyc11g010610.1	556.5	170.5	1.99975	0.000223268	0.00636138	sp|Q56X46|MSL2_ARATH Mechanosensitive ion channel protein 2, chloroplastic OS=Arabidopsis thaliana GN=MSL2 PE=2 SV=1//0
Solyc06g069480.2	1414	433.5	1.99935	2.74822e-05	0.00162065	sp|E9PZJ8|ASCC3_MOUSE Activating signal cointegrator 1 complex subunit 3 OS=Mus musculus GN=Ascc3 PE=2 SV=1//0
Solyc03g116360.1	248	76	1.99833	0.00119354	0.0194209	sp|Q15751|HERC1_HUMAN Probable E3 ubiquitin-protein ligase HERC1 OS=Homo sapiens GN=HERC1 PE=1 SV=2//1.23256e-08
Solyc01g107410.2	342.5	105	1.99831	0.000386096	0.00927139	sp|P48786|PRH_PETCR Pathogenesis-related homeodomain protein OS=Petroselinum crispum GN=PRH PE=2 SV=1//1.03484e-09
Solyc05g014760.2	7584.5	2328	1.99792	2.43035e-05	0.00149419	sp|Q7XUF4|CDKG2_ORYSJ Cyclin-dependent kinase G-2 OS=Oryza sativa subsp. japonica GN=CDKG-2 PE=2 SV=2//0
Solyc10g039190.1	832.5	255.5	1.99756	4.63826e-05	0.00227425	sp|Q9UNX4|WDR3_HUMAN WD repeat-containing protein 3 OS=Homo sapiens GN=WDR3 PE=1 SV=1//5.37933e-17
Solyc01g087200.2	135.5	41.5	1.99754	0.00398639	0.0444906	sp|Q6L438|R1A6_SOLDE Putative late blight resistance protein homolog R1A-6 OS=Solanum demissum GN=R1A-6 PE=3 SV=2//2.9207e-103
Solyc04g039950.2	2189	672	1.99754	2.19e-05	0.00141676	sp|F4I096|MED13_ARATH Mediator of RNA polymerase II transcription subunit 13 OS=Arabidopsis thaliana GN=MED13 PE=1 SV=1//0
Solyc12g044220.1	1190.5	365.5	1.99723	4.0655e-05	0.00209779	sp|P57768|SNX16_HUMAN Sorting nexin-16 OS=Homo sapiens GN=SNX16 PE=1 SV=2//2.04782e-07
Solyc05g017890.2	1420	436	1.99717	2.62215e-05	0.00156764	sp|B0KWH8|THOC2_CALJA THO complex subunit 2 OS=Callithrix jacchus GN=THOC2 PE=3 SV=1//0
Solyc02g093770.2	767	235.5	1.99689	5.21487e-05	0.00246021	sp|Q2H102|BST1_CHAGB GPI inositol-deacylase OS=Chaetomium globosum (strain ATCC 6205 / CBS 148.51 / DSM 1962 / NBRC 6347 / NRRL 1970) GN=BST1 PE=3 SV=2//4.8664e-51
Solyc06g076150.2	1828	561.5	1.99666	2.15958e-05	0.00140618	sp|O49160|EIF3C_ARATH Eukaryotic translation initiation factor 3 subunit C OS=Arabidopsis thaliana GN=TIF3C1 PE=1 SV=2//0
Solyc12g089280.1	605.5	186	1.99604	0.00012932	0.00439195	sp|Q9FQ03|XRN3_ARATH 5&apos;-3&apos; exoribonuclease 3 OS=Arabidopsis thaliana GN=XRN3 PE=2 SV=1//0
Solyc04g015300.2	169.5	52	1.99586	0.0020132	0.0275593	sp|P54567|YQKD_BACSU Uncharacterized protein YqkD OS=Bacillus subtilis (strain 168) GN=yqkD PE=4 SV=1//3.01486e-12
Solyc02g067570.2	1861	572	1.99575	3.35768e-05	0.00186583	sp|Q9LFQ3|SNL2_ARATH Paired amphipathic helix protein Sin3-like 2 OS=Arabidopsis thaliana GN=SNL2 PE=1 SV=2//0
Solyc04g025990.2	473.5	145.5	1.99534	0.00019983	0.00586219	sp|O80739|POT12_ARATH Putative potassium transporter 12 OS=Arabidopsis thaliana GN=POT12 PE=1 SV=2//0
Solyc03g096000.2	1983.5	610	1.99494	1.90964e-05	0.00128576	sp|Q0WNJ6|CLAH1_ARATH Clathrin heavy chain 1 OS=Arabidopsis thaliana GN=CHC1 PE=1 SV=1//0
Solyc01g095930.2	1006.5	309.5	1.99487	4.58242e-05	0.0022667	sp|Q93ZR6|WSD1_ARATH O-acyltransferase WSD1 OS=Arabidopsis thaliana GN=WSD1 PE=2 SV=1//1.2191e-09
Solyc02g093940.2	203.5	62.5	1.99474	0.00158483	0.0234245	sp|Q8R3J4|MTER1_MOUSE mTERF domain-containing protein 1, mitochondrial OS=Mus musculus GN=Mterfd1 PE=2 SV=1//6.096e-06
Solyc04g080390.2	255.5	78.5	1.99468	0.00165101	0.0240744	-//-
Solyc06g065170.2	840.5	258.5	1.99453	5.0267e-05	0.00239096	sp|Q9H270|VPS11_HUMAN Vacuolar protein sorting-associated protein 11 homolog OS=Homo sapiens GN=VPS11 PE=1 SV=1//0
Solyc06g064550.2	224.5	69	1.99391	0.0011687	0.0191696	sp|P37142|AKH_DAUCA Bifunctional aspartokinase/homoserine dehydrogenase, chloroplastic (Fragment) OS=Daucus carota PE=1 SV=1//0
Solyc12g043110.1	2386.5	734.5	1.99388	1.86488e-05	0.00126794	sp|F4HQD4|HSP7P_ARATH Heat shock 70 kDa protein 15 OS=Arabidopsis thaliana GN=HSP70-15 PE=1 SV=1//0
Solyc01g006340.2	172.5	53	1.99375	0.00236904	0.0309752	sp|Q3EBD3|RH41_ARATH DEAD-box ATP-dependent RNA helicase 41 OS=Arabidopsis thaliana GN=RH41 PE=2 SV=1//0
Solyc05g024160.2	127	39	1.99349	0.00364807	0.0419419	sp|Q38799|ODPB_ARATH Pyruvate dehydrogenase E1 component subunit beta, mitochondrial OS=Arabidopsis thaliana GN=PDH2 PE=1 SV=2//0
Solyc07g065290.2	310.5	95.5	1.99348	0.00118703	0.0193673	sp|Q9SJ41|C3H18_ARATH Zinc finger CCCH domain-containing protein 18 OS=Arabidopsis thaliana GN=At2g05160 PE=2 SV=1//5.27062e-107
Solyc11g039650.1	7375.5	2272	1.99273	1.2846e-05	0.0010055	sp|Q9LQ55|DRP2B_ARATH Dynamin-2B OS=Arabidopsis thaliana GN=DRP2B PE=1 SV=2//0
Solyc02g083230.2	135	41.5	1.99222	0.0029945	0.0366001	sp|P18616|RPB1_ARATH DNA-directed RNA polymerase II subunit RPB1 OS=Arabidopsis thaliana GN=RPB205 PE=1 SV=3//7.35004e-134
Solyc10g084650.1	1483	457	1.99195	2.74355e-05	0.00162065	sp|Q6PDQ2|CHD4_MOUSE Chromodomain-helicase-DNA-binding protein 4 OS=Mus musculus GN=Chd4 PE=1 SV=1//6.95576e-09
Solyc09g008480.2	613.5	189	1.99191	0.000125868	0.00429152	sp|Q8L850|PI5K9_ARATH Phosphatidylinositol 4-phosphate 5-kinase 9 OS=Arabidopsis thaliana GN=PIP5K9 PE=1 SV=2//0
Solyc04g008550.2	937.5	289	1.99125	4.08161e-05	0.00209989	sp|Q9ZUM0|C3H17_ARATH Zinc finger CCCH domain-containing protein 17 OS=Arabidopsis thaliana GN=At2g02160 PE=1 SV=1//1.24955e-86
Solyc04g051310.2	1498	462	1.99077	3.36374e-05	0.0018662	-//-
Solyc08g075340.2	1155	356.5	1.98952	3.5455e-05	0.00190901	-//-
Solyc02g032860.2	633.5	195.5	1.98943	0.00172839	0.0248122	sp|P92980|APR3_ARATH 5&apos;-adenylylsulfate reductase 3, chloroplastic OS=Arabidopsis thaliana GN=APR3 PE=2 SV=2//0
Solyc01g006370.2	518.5	160	1.98936	0.000164183	0.00513813	sp|Q9LXT9|CALS3_ARATH Callose synthase 3 OS=Arabidopsis thaliana GN=CALS3 PE=2 SV=3//0
Solyc08g074280.2	269	83	1.98865	0.00166475	0.0242237	sp|Q86TW2|ADCK1_HUMAN Uncharacterized aarF domain-containing protein kinase 1 OS=Homo sapiens GN=ADCK1 PE=1 SV=2//1.68672e-44
Solyc06g074440.2	112	34.5	1.98855	0.00458953	0.0487268	-//-
Solyc08g079180.2	995.5	307.5	1.98837	6.89994e-05	0.00291065	sp|P34811|EFGC_SOYBN Elongation factor G, chloroplastic OS=Glycine max GN=FUSA PE=3 SV=1//0
Solyc09g065720.2	819	253	1.98816	5.43872e-05	0.0025145	sp|P0C1I7|CYP5_RHIO9 Peptidyl-prolyl cis-trans isomerase cyp5 OS=Rhizopus delemar (strain RA 99-880 / ATCC MYA-4621 / FGSC 9543 / NRRL 43880) GN=cyp5 PE=3 SV=1//6.04153e-63
Solyc07g062140.2	501.5	155	1.98704	0.000262994	0.00713563	sp|Q9SYM4|TPS1_ARATH Alpha,alpha-trehalose-phosphate synthase [UDP-forming] 1 OS=Arabidopsis thaliana GN=TPS1 PE=1 SV=1//0
Solyc01g068480.2	1364.5	422	1.98672	3.00273e-05	0.00172736	sp|O60306|AQR_HUMAN Intron-binding protein aquarius OS=Homo sapiens GN=AQR PE=1 SV=4//0
Solyc11g065810.1	212	65.5	1.98625	0.00204874	0.0279205	-//-
Solyc01g108280.2	428.5	132.5	1.9862	0.000230675	0.00651887	sp|Q940H6|SRK2E_ARATH Serine/threonine-protein kinase SRK2E OS=Arabidopsis thaliana GN=SRK2E PE=1 SV=1//0
Solyc03g118920.2	1229	380.5	1.98514	7.02016e-05	0.00295777	sp|Q8VHK9|DHX36_MOUSE Probable ATP-dependent RNA helicase DHX36 OS=Mus musculus GN=Dhx36 PE=2 SV=2//0
Solyc09g098370.2	454	140.5	1.98508	0.000269198	0.00724951	sp|Q5XVJ4|FAN1_ARATH Fanconi-associated nuclease 1 homolog OS=Arabidopsis thaliana GN=At1g48360 PE=2 SV=2//0
Solyc01g104040.2	1236.5	383	1.98448	3.41118e-05	0.00187332	sp|Q0WL80|UGGG_ARATH UDP-glucose:glycoprotein glucosyltransferase OS=Arabidopsis thaliana GN=UGGT PE=1 SV=1//0
Solyc09g055180.2	173	53.5	1.98441	0.00345414	0.040417	sp|C0LGD7|Y1684_ARATH Probable LRR receptor-like serine/threonine-protein kinase At1g06840 OS=Arabidopsis thaliana GN=At1g06840 PE=1 SV=2//0
Solyc06g074700.2	926.5	287	1.98424	4.5779e-05	0.0022667	sp|P36616|DSK1_SCHPO Protein kinase dsk1 OS=Schizosaccharomyces pombe (strain 972 / ATCC 24843) GN=dsk1 PE=2 SV=2//5.68704e-121
Solyc01g087420.2	252	78	1.98399	0.000965882	0.0168981	sp|O08550|MLL4_MOUSE Histone-lysine N-methyltransferase MLL4 OS=Mus musculus GN=Wbp7 PE=1 SV=3//1.15792e-22
Solyc04g080170.2	216.5	67	1.98394	0.00138538	0.0213978	sp|Q559T8|Y0701_DICDI Probable serine/threonine-protein kinase DDB_G0272282 OS=Dictyostelium discoideum GN=DDB_G0272282 PE=3 SV=1//1.09716e-98
Solyc09g008520.2	482.5	149.5	1.98341	0.000224236	0.00638372	sp|Q6PDQ2|CHD4_MOUSE Chromodomain-helicase-DNA-binding protein 4 OS=Mus musculus GN=Chd4 PE=1 SV=1//1.34505e-12
Solyc01g080640.2	12269.5	3804.5	1.98328	1.5649e-05	0.00113048	sp|Q9LZJ5|AB14C_ARATH ABC transporter C family member 14 OS=Arabidopsis thaliana GN=ABCC14 PE=1 SV=1//0
Solyc07g027020.2	334	103.5	1.9828	0.00050511	0.0108746	sp|Q9ZUE0|PEK12_ARATH Proline-rich receptor-like protein kinase PERK12 OS=Arabidopsis thaliana GN=PERK12 PE=2 SV=2//4.14241e-91
Solyc08g007250.1	184	57	1.98209	0.00233758	0.030668	sp|Q9T048|DRL27_ARATH Disease resistance protein At4g27190 OS=Arabidopsis thaliana GN=At4g27190 PE=2 SV=1//8.20466e-157
Solyc05g055330.2	148.5	46	1.98155	0.00276801	0.0344439	sp|Q2PCF1|PDR2_NICPL Pleiotropic drug resistance protein 2 OS=Nicotiana plumbaginifolia GN=PDR2 PE=2 SV=1//0
Solyc01g088150.2	396.5	123	1.98147	0.000314392	0.00802765	sp|Q8S0G4|GPDH1_ORYSJ Probable glycerol-3-phosphate dehydrogenase [NAD(+)] 1, cytosolic OS=Oryza sativa subsp. japonica GN=Os01g0939600 PE=2 SV=1//0
Solyc11g069300.1	258	80	1.98146	0.000954652	0.0167438	sp|Q93V58|GRIK1_ARATH Serine/threonine-protein kinase GRIK1 OS=Arabidopsis thaliana GN=GRIK1 PE=1 SV=1//2.41967e-44
Solyc02g078670.2	805.5	250	1.98138	9.86015e-05	0.00364889	-//-
Solyc05g054410.2	662	205.5	1.98099	0.000200605	0.00587498	sp|Q9FFY9|TRP4_ARATH Telomere repeat-binding protein 4 OS=Arabidopsis thaliana GN=TRP4 PE=1 SV=1//4.87995e-130
Solyc10g006770.2	576.5	179	1.98055	0.000145983	0.00472197	sp|Q7X923|SPT16_ORYSJ FACT complex subunit SPT16 OS=Oryza sativa subsp. japonica GN=SPT16 PE=2 SV=2//1.29559e-150
Solyc09g031580.2	600.5	186.5	1.98021	0.000113729	0.00400901	sp|Q22516|CHD3_CAEEL Chromodomain-helicase-DNA-binding protein 3 homolog OS=Caenorhabditis elegans GN=chd-3 PE=2 SV=2//1.717e-09
Solyc06g075690.2	1577	490	1.98004	0.00160095	0.0235824	-//-
Solyc09g014780.2	2072.5	644.5	1.97891	2.51481e-05	0.00152723	sp|Q93YQ1|RTOR1_ARATH Regulatory-associated protein of TOR 1 OS=Arabidopsis thaliana GN=RAPTOR1 PE=1 SV=1//0
Solyc05g047520.2	947	294.5	1.97861	4.48196e-05	0.0022426	sp|P42285|SK2L2_HUMAN Superkiller viralicidic activity 2-like 2 OS=Homo sapiens GN=SKIV2L2 PE=1 SV=3//0
Solyc07g053910.2	2555	795	1.97813	2.19971e-05	0.00142039	sp|Q9ZVM9|Y1461_ARATH Probable serine/threonine-protein kinase At1g54610 OS=Arabidopsis thaliana GN=At1g54610 PE=1 SV=1//0
Solyc10g039430.1	299	93	1.97727	0.000645451	0.0127924	-//-
Solyc02g021020.2	141.5	44	1.97588	0.00304258	0.0369791	sp|Q0WPZ6|PP158_ARATH Pentatricopeptide repeat-containing protein At2g17140 OS=Arabidopsis thaliana GN=At2g17140 PE=2 SV=1//0
Solyc05g025590.2	165.5	51.5	1.97533	0.00275023	0.0343283	sp|Q6NY74|RFA1_DANRE Replication protein A 70 kDa DNA-binding subunit OS=Danio rerio GN=rpa1 PE=1 SV=1//9.58244e-118
Solyc11g008000.1	1801	561.5	1.97519	3.5252e-05	0.00190901	sp|Q84K00|NAC78_ARATH NAC domain-containing protein 78 OS=Arabidopsis thaliana GN=NAC078 PE=2 SV=2//4.51897e-127
Solyc08g081530.2	638.5	199	1.97519	0.000108912	0.00388932	sp|P92947|MDARP_ARATH Monodehydroascorbate reductase, chloroplastic OS=Arabidopsis thaliana GN=At1g63940 PE=2 SV=3//0
Solyc02g050280.2	596.5	186	1.97444	0.00010859	0.00388932	sp|O60177|YG42_SCHPO Uncharacterized ATP-dependent helicase C23E6.02 OS=Schizosaccharomyces pombe (strain 972 / ATCC 24843) GN=SPBC23E6.02 PE=2 SV=1//1.85084e-103
Solyc03g098150.2	1237.5	386	1.97439	3.60482e-05	0.00193494	sp|Q54BC9|DYRK2_DICDI Probable serine/threonine-protein kinase dyrk2 OS=Dictyostelium discoideum GN=dyrk2 PE=3 SV=1//4.02791e-60
Solyc04g079900.2	333.5	104	1.9737	0.000657285	0.012957	sp|Q29AK2|LMLN_DROPS Leishmanolysin-like peptidase OS=Drosophila pseudoobscura pseudoobscura GN=GA17800 PE=3 SV=1//3.81216e-44
Solyc06g074650.2	990	309	1.97336	4.72078e-05	0.00229262	sp|Q8LPL6|AP2A1_ARATH AP-2 complex subunit alpha-1 OS=Arabidopsis thaliana GN=ALPHA-ADR PE=1 SV=1//0
Solyc01g098170.2	637.5	199	1.97293	0.00013087	0.00441077	sp|Q0WP44|HASTY_ARATH Protein HASTY 1 OS=Arabidopsis thaliana GN=HST1 PE=1 SV=1//0
Solyc02g090160.2	948	296	1.97281	4.83679e-05	0.00232293	sp|P93163|GPA2_SOYBN Guanine nucleotide-binding protein alpha-2 subunit OS=Glycine max GN=GPA2 PE=2 SV=1//4.23635e-40
Solyc11g072940.1	687	214.5	1.97266	8.84439e-05	0.00340896	sp|Q52JK6|VIP2_NICBE Probable NOT transcription complex subunit VIP2 (Fragment) OS=Nicotiana benthamiana GN=VIP2 PE=1 SV=1//0
Solyc09g065010.2	298	93	1.97244	0.000764741	0.0143492	sp|O55236|MCE1_MOUSE mRNA-capping enzyme OS=Mus musculus GN=Rngtt PE=1 SV=1//1.02729e-66
Solyc04g011460.1	1104	345	1.97166	3.69904e-05	0.00197939	-//-
Solyc07g066410.2	824	257.5	1.97152	6.35378e-05	0.00275741	sp|Q6DFC6|WDR75_XENLA WD repeat-containing protein 75 OS=Xenopus laevis GN=wdr75 PE=2 SV=1//5.74469e-43
Solyc02g085560.2	285	89	1.97144	0.000824231	0.0150899	sp|Q9CZT4|RPC5_MOUSE DNA-directed RNA polymerase III subunit RPC5 OS=Mus musculus GN=Polr3e PE=1 SV=2//1.7276e-24
Solyc12g035670.1	654	204.5	1.97048	9.0378e-05	0.00346666	sp|Q9WUU9|MCM3A_MOUSE 80 kDa MCM3-associated protein OS=Mus musculus GN=Mcm3ap PE=2 SV=2//1.43753e-48
Solyc09g007300.1	340.5	106.5	1.96943	0.00047499	0.0105646	sp|Q9WTZ2|MBTP1_MOUSE Membrane-bound transcription factor site-1 protease OS=Mus musculus GN=Mbtps1 PE=1 SV=1//0
Solyc01g079450.2	2378	744.5	1.96922	4.52311e-05	0.00225667	sp|Q8VZF3|CGEP_ARATH Probable glutamyl endopeptidase, chloroplastic OS=Arabidopsis thaliana GN=GEP PE=2 SV=2//0
Solyc01g099300.2	493.5	154.5	1.9685	0.000201217	0.00588793	sp|Q14149|MORC3_HUMAN MORC family CW-type zinc finger protein 3 OS=Homo sapiens GN=MORC3 PE=1 SV=3//6.06266e-62
Solyc12g015640.1	128	40	1.9684	0.00438455	0.0473182	sp|Q6P6Q6|MTER1_RAT mTERF domain-containing protein 1, mitochondrial OS=Rattus norvegicus GN=Mterfd1 PE=2 SV=1//1.30462e-14
Solyc12g017230.1	1058	331.5	1.96783	4.22654e-05	0.0021584	sp|P0CB21|Y4645_ARATH Uncharacterized protein At4g26450 OS=Arabidopsis thaliana GN=At4g26450 PE=4 SV=1//5.68681e-35
Solyc01g103690.2	735.5	230.5	1.96734	7.35762e-05	0.00304446	sp|A3KMI0|DHX29_XENLA ATP-dependent RNA helicase DHX29 OS=Xenopus laevis GN=dhx29 PE=2 SV=1//0
Solyc10g045600.1	1487.5	466.5	1.96664	0.000132313	0.00443991	sp|Q28EW0|TM87A_XENTR Transmembrane protein 87A OS=Xenopus tropicalis GN=tmem87a PE=2 SV=1//2.41792e-43
Solyc08g029230.2	309.5	97	1.96638	0.000624128	0.0125241	sp|Q9S9K4|ASPL2_ARATH Aspartic proteinase-like protein 2 OS=Arabidopsis thaliana GN=At1g65240 PE=1 SV=2//6.56185e-36
Solyc10g084760.1	1681	527.5	1.96581	3.97866e-05	0.00207147	sp|Q6WKZ8|UBR2_MOUSE E3 ubiquitin-protein ligase UBR2 OS=Mus musculus GN=Ubr2 PE=1 SV=2//2.27942e-08
Solyc04g005690.2	1264	397	1.96443	5.10129e-05	0.00241319	sp|Q8RXF1|SF3A1_ARATH Probable splicing factor 3A subunit 1 OS=Arabidopsis thaliana GN=At1g14650 PE=1 SV=2//4.78833e-42
Solyc07g056020.2	936	294	1.96421	4.75787e-05	0.00229841	sp|Q9SHI1|IF2C_ARATH Translation initiation factor IF-2, chloroplastic OS=Arabidopsis thaliana GN=At1g17220 PE=2 SV=2//0
Solyc12g005110.1	126	39.5	1.96378	0.00404223	0.0448281	-//-
Solyc02g090650.2	865.5	272	1.9634	5.68698e-05	0.00258788	-//-
Solyc11g072590.1	2075.5	652.5	1.9632	2.43745e-05	0.0014959	sp|O95628|CNOT4_HUMAN CCR4-NOT transcription complex subunit 4 OS=Homo sapiens GN=CNOT4 PE=1 SV=3//1.33841e-52
Solyc02g087180.2	234	73.5	1.9627	0.00118872	0.0193673	sp|Q9LZ00|MED4_ARATH Mediator of RNA polymerase II transcription subunit 4 OS=Arabidopsis thaliana GN=MED4 PE=1 SV=1//4.051e-105
Solyc08g067420.2	660	207.5	1.96266	0.000104006	0.0037645	sp|Q8VYU4|CCR4F_ARATH Carbon catabolite repressor protein 4 homolog 6 OS=Arabidopsis thaliana GN=CCR4-6 PE=2 SV=2//2.20473e-42
Solyc03g120620.2	288	90.5	1.96247	0.00141977	0.0217738	sp|P46607|HGL2_ARATH Homeobox-leucine zipper protein GLABRA 2 OS=Arabidopsis thaliana GN=GL2 PE=2 SV=3//0
Solyc11g069490.1	2524	794	1.96233	2.5248e-05	0.00152723	sp|Q5F471|PP6R3_CHICK Serine/threonine-protein phosphatase 6 regulatory subunit 3 OS=Gallus gallus GN=PPP6R3 PE=2 SV=1//3.23247e-63
Solyc02g082180.2	496	156	1.96187	0.000493177	0.0107701	sp|Q2KIZ8|MCM6_BOVIN DNA replication licensing factor MCM6 OS=Bos taurus GN=MCM6 PE=2 SV=1//0
Solyc04g015740.2	157.5	49.5	1.96089	0.00431994	0.0469132	-//-
Solyc06g069690.2	647.5	204	1.95961	0.000170506	0.0052507	sp|Q689G9|PRR1_ORYSJ Two-component response regulator-like PRR1 OS=Oryza sativa subsp. japonica GN=PRR1 PE=2 SV=2//3.20025e-127
Solyc11g005870.1	124	39	1.95903	0.00428875	0.046661	sp|Q8W486|Y1491_ARATH Uncharacterized protein At1g04910 OS=Arabidopsis thaliana GN=At1g04910 PE=1 SV=1//3.26969e-78
Solyc01g091460.2	2765.5	872	1.95899	2.52806e-05	0.00152723	sp|Q9LZX8|BIG2_ARATH Brefeldin A-inhibited guanine nucleotide-exchange protein 2 OS=Arabidopsis thaliana GN=BIG2 PE=2 SV=1//0
Solyc07g007650.1	430	135.5	1.95897	0.000279531	0.00745595	sp|Q6S5G3|TOC90_ARATH Translocase of chloroplast 90, chloroplastic OS=Arabidopsis thaliana GN=TOC90 PE=1 SV=1//0
Solyc03g046590.2	540.5	170.5	1.95768	0.000196068	0.00576647	-//-
Solyc10g047670.1	447	141	1.95755	0.000429469	0.00989491	sp|Q9S7V4|HA22A_ARATH HVA22-like protein a OS=Arabidopsis thaliana GN=HVA22A PE=2 SV=1//4.4695e-29
Solyc12g036220.1	279	88	1.95703	0.00148801	0.0225116	-//-
Solyc05g008350.2	288.5	91	1.95703	0.00193195	0.0268168	sp|Q9ZU35|AB7G_ARATH ABC transporter G family member 7 OS=Arabidopsis thaliana GN=ABCG7 PE=1 SV=1//0
Solyc08g062690.2	490.5	155	1.95505	0.00259101	0.0330987	sp|Q6AZB8|HARB1_DANRE Putative nuclease HARBI1 OS=Danio rerio GN=harbi1 PE=2 SV=1//1.08138e-07
Solyc06g010000.2	846	267.5	1.95459	6.21091e-05	0.00272691	sp|Q680Q4|SIZ1_ARATH E3 SUMO-protein ligase SIZ1 OS=Arabidopsis thaliana GN=SIZ1 PE=1 SV=2//0
Solyc05g006950.2	1852.5	586	1.95427	3.83659e-05	0.00202513	sp|Q3UM29|COG7_MOUSE Conserved oligomeric Golgi complex subunit 7 OS=Mus musculus GN=Cog7 PE=2 SV=1//9.24829e-47
Solyc02g065300.1	4847.5	1534	1.95386	2.55311e-05	0.00153697	sp|Q9P2J5|SYLC_HUMAN Leucine--tRNA ligase, cytoplasmic OS=Homo sapiens GN=LARS PE=1 SV=2//0
Solyc04g054140.2	1183.5	374.5	1.95365	0.00010215	0.00373636	sp|Q9SIZ8|RKP_ARATH E3 ubiquitin-protein ligase RKP OS=Arabidopsis thaliana GN=RKP PE=2 SV=2//0
Solyc08g077800.2	202.5	64	1.9535	0.00177025	0.0252399	sp|Q9LKI5|XPF_ARATH DNA repair endonuclease UVH1 OS=Arabidopsis thaliana GN=UVH1 PE=1 SV=2//0
Solyc01g059870.2	262.5	83	1.95338	0.00120573	0.0195734	sp|Q9ZS62|PHYB1_SOLLC Phytochrome B1 OS=Solanum lycopersicum GN=PHYB1 PE=2 SV=1//0
Solyc11g013110.1	11634.5	3684.5	1.95285	5.61601e-05	0.00255985	sp|Q41452|FLS_SOLTU Flavonol synthase/flavanone 3-hydroxylase OS=Solanum tuberosum PE=2 SV=1//0
Solyc01g005330.2	1116.5	353.5	1.9528	4.66715e-05	0.00227565	sp|Q9C9X0|MP701_ARATH Microtubule-associated protein 70-1 OS=Arabidopsis thaliana GN=MAP70.1 PE=1 SV=1//0
Solyc02g090260.1	216.5	68.5	1.95206	0.00190984	0.0266199	-//-
Solyc10g079130.1	1776	563	1.95118	5.24898e-05	0.00246958	sp|Q6NLQ6|CDPKW_ARATH Calcium-dependent protein kinase 32 OS=Arabidopsis thaliana GN=CPK32 PE=1 SV=1//0
Solyc08g007010.2	864	274	1.95034	9.60554e-05	0.00359301	sp|Q9LQK7|AB7I_ARATH Protein ABCI7, chloroplastic OS=Arabidopsis thaliana GN=ABCI7 PE=1 SV=1//0
Solyc04g081280.2	1196	379.5	1.94968	6.21273e-05	0.00272691	sp|Q9FQ03|XRN3_ARATH 5&apos;-3&apos; exoribonuclease 3 OS=Arabidopsis thaliana GN=XRN3 PE=2 SV=1//0
Solyc10g007740.2	224	71	1.94955	0.00137152	0.0212873	-//-
Solyc02g088920.2	255.5	81	1.94953	0.00101152	0.0174526	sp|Q13283|G3BP1_HUMAN Ras GTPase-activating protein-binding protein 1 OS=Homo sapiens GN=G3BP1 PE=1 SV=1//4.02364e-14
Solyc12g014090.1	172	54.5	1.9494	0.00252362	0.032482	-//-
Solyc02g082400.2	1091.5	346.5	1.94898	4.51566e-05	0.0022562	sp|Q9Y4C1|KDM3A_HUMAN Lysine-specific demethylase 3A OS=Homo sapiens GN=KDM3A PE=1 SV=4//1.15837e-56
Solyc01g111910.2	1134.5	360.5	1.9476	4.06228e-05	0.00209779	sp|Q9BWH6|RPAP1_HUMAN RNA polymerase II-associated protein 1 OS=Homo sapiens GN=RPAP1 PE=1 SV=3//2.7284e-06
Solyc09g007160.2	532	169	1.94755	0.000194344	0.00573033	sp|P53258|GYP2_YEAST GTPase-activating protein GYP2 OS=Saccharomyces cerevisiae (strain ATCC 204508 / S288c) GN=MDR1 PE=1 SV=1//1.71934e-38
Solyc11g065110.1	373	118.5	1.94707	0.000398091	0.009465	sp|P34684|LIN39_CAEEL Homeobox protein lin-39 OS=Caenorhabditis elegans GN=lin-39 PE=2 SV=1//2.16162e-06
Solyc06g051570.2	626	199	1.94667	0.000165572	0.00516296	sp|Q9FFK8|NFXL2_ARATH NF-X1-type zinc finger protein NFXL2 OS=Arabidopsis thaliana GN=NFXL2 PE=2 SV=2//0
Solyc08g006170.1	146.5	46.5	1.94646	0.00398651	0.0444906	sp|Q9SJN2|PP187_ARATH Pentatricopeptide repeat-containing protein At2g36240 OS=Arabidopsis thaliana GN=At2g36240 PE=2 SV=1//1.18894e-172
Solyc06g062480.2	412	131	1.94597	0.000400131	0.00948293	sp|O82804|ELF3_ARATH Protein EARLY FLOWERING 3 OS=Arabidopsis thaliana GN=ELF3 PE=1 SV=1//8.7e-22
Solyc11g007020.1	657	209	1.9457	0.000210518	0.00607802	sp|Q5U403|MVD1_DANRE Diphosphomevalonate decarboxylase OS=Danio rerio GN=mvd PE=2 SV=1//3.94549e-111
Solyc09g007930.2	449.5	143	1.9453	0.000987749	0.0172198	sp|P35511|PAL1_SOLLC Phenylalanine ammonia-lyase OS=Solanum lycopersicum GN=PAL PE=2 SV=1//9.26291e-26
Solyc12g098700.1	3399	1082	1.94529	5.26076e-05	0.00247177	sp|Q8H0U8|RH42_ARATH DEAD-box ATP-dependent RNA helicase 42 OS=Arabidopsis thaliana GN=RH42 PE=1 SV=2//0
Solyc09g007340.2	182.5	58	1.94526	0.0021495	0.0288768	sp|Q5ZLS7|GLYR1_CHICK Putative oxidoreductase GLYR1 OS=Gallus gallus GN=GLYR1 PE=2 SV=1//1.17369e-08
Solyc11g069270.1	427.5	136	1.94525	0.000858692	0.0154837	sp|Q9SCV4|BGAL8_ARATH Beta-galactosidase 8 OS=Arabidopsis thaliana GN=BGAL8 PE=2 SV=2//0
Solyc07g066670.2	1396.5	444.5	1.94525	4.04016e-05	0.0020972	sp|Q39548|KSB_CUCMA Ent-kaur-16-ene synthase, chloroplastic OS=Cucurbita maxima PE=1 SV=1//0
Solyc03g112140.2	140	44.5	1.94427	0.00387794	0.0436809	sp|Q9STK6|WNK3_ARATH Probable serine/threonine-protein kinase WNK3 OS=Arabidopsis thaliana GN=WNK3 PE=2 SV=1//0
Solyc06g069370.2	453.5	144.5	1.94303	0.000371955	0.00904455	sp|Q9LEZ3|BIM1_ARATH Transcription factor BIM1 OS=Arabidopsis thaliana GN=BIM1 PE=1 SV=2//2.34819e-88
Solyc06g065640.2	1911.5	609.5	1.94278	3.08808e-05	0.00175784	sp|Q9FUY2|LEUNG_ARATH Transcriptional corepressor LEUNIG OS=Arabidopsis thaliana GN=LUG PE=1 SV=2//8.90253e-48
Solyc05g008430.2	2875.5	917	1.94268	3.58087e-05	0.00192506	sp|Q8T7K0|ALIX_DICDI ALG-2 interacting protein X OS=Dictyostelium discoideum GN=alxA PE=1 SV=1//1.32274e-62
Solyc09g091120.2	516	164.5	1.94241	0.000231599	0.00653561	-//-
Solyc07g055140.2	229	73	1.94139	0.00146007	0.0222474	-//-
Solyc11g017040.1	742.5	237	1.9409	9.82244e-05	0.00364588	sp|Q8L7S0|ULP2B_ARATH Probable ubiquitin-like-specific protease 2B OS=Arabidopsis thaliana GN=ULP2B PE=2 SV=3//1.73351e-114
Solyc10g085570.1	338.5	108	1.94078	0.000584042	0.011928	sp|Q05609|CTR1_ARATH Serine/threonine-protein kinase CTR1 OS=Arabidopsis thaliana GN=CTR1 PE=1 SV=1//0
Solyc04g058070.2	321	102.5	1.93954	0.000763966	0.0143425	sp|Q0GZS3|USP_CUCME UDP-sugar pyrophospharylase OS=Cucumis melo GN=USP PE=1 SV=1//0
Solyc02g069570.2	250.5	80	1.93892	0.00149478	0.0225845	sp|Q9SA76|PPR64_ARATH Pentatricopeptide repeat-containing protein At1g30610, chloroplastic OS=Arabidopsis thaliana GN=EMB2279 PE=2 SV=1//0
Solyc03g118170.2	1290.5	413	1.93738	5.23636e-05	0.00246699	sp|O23627|SYGM1_ARATH Glycine--tRNA ligase 1, mitochondrial OS=Arabidopsis thaliana GN=GLYRS-1 PE=2 SV=1//0
Solyc02g084620.2	245.5	78.5	1.93711	0.00169782	0.0245198	sp|Q99L90|MCRS1_MOUSE Microspherule protein 1 OS=Mus musculus GN=Mcrs1 PE=1 SV=1//2.0816e-16
Solyc03g119440.2	640.5	205	1.93688	0.00176996	0.0252399	sp|Q8L706|SYT5_ARATH Synaptotagmin-5 OS=Arabidopsis thaliana GN=SYT5 PE=2 SV=1//2.21121e-17
Solyc07g043270.2	1352	433	1.93634	4.69877e-05	0.00228513	sp|Q9LIE5|FHY3_ARATH Protein FAR-RED ELONGATED HYPOCOTYL 3 OS=Arabidopsis thaliana GN=FHY3 PE=1 SV=1//0
Solyc02g080340.2	172	55	1.93626	0.00365107	0.0419625	sp|Q5XTS1|PLPL8_RABIT Calcium-independent phospholipase A2-gamma OS=Oryctolagus cuniculus GN=PNPLA8 PE=1 SV=1//4.35651e-51
Solyc12g005290.1	699.5	224	1.93619	0.000139948	0.00460308	sp|O81832|Y4729_ARATH G-type lectin S-receptor-like serine/threonine-protein kinase At4g27290 OS=Arabidopsis thaliana GN=At4g27290 PE=2 SV=4//0
Solyc11g068930.1	173.5	55.5	1.93575	0.003764	0.0428332	sp|Q94CD5|ATG7_ARATH Ubiquitin-like modifier-activating enzyme atg7 OS=Arabidopsis thaliana GN=ATG7 PE=1 SV=1//0
Solyc12g044880.1	485.5	155.5	1.93563	0.000495654	0.0107957	sp|P48980|BGAL_SOLLC Beta-galactosidase OS=Solanum lycopersicum PE=1 SV=1//0
Solyc01g104920.2	3978.5	1275.5	1.93506	3.21564e-05	0.00179553	sp|Q9M0Y8|NSF_ARATH Vesicle-fusing ATPase OS=Arabidopsis thaliana GN=NSF PE=2 SV=2//1.08124e-13
Solyc10g008220.2	619	198.5	1.93408	0.000543206	0.0114154	sp|Q6L438|R1A6_SOLDE Putative late blight resistance protein homolog R1A-6 OS=Solanum demissum GN=R1A-6 PE=3 SV=2//2.41783e-84
Solyc06g006080.2	1133	363.5	1.93374	0.000274617	0.00735885	sp|O82392|THIC_ARATH Phosphomethylpyrimidine synthase, chloroplastic OS=Arabidopsis thaliana GN=THIC PE=1 SV=1//0
Solyc09g072890.1	167	53.5	1.93352	0.0032505	0.0388793	sp|Q8W595|SUVR4_ARATH Histone-lysine N-methyltransferase SUVR4 OS=Arabidopsis thaliana GN=SUVR4 PE=2 SV=2//4.10165e-130
Solyc03g082680.2	829	266	1.93341	7.27219e-05	0.00302619	sp|Q5TYW4|NBAS_DANRE Neuroblastoma-amplified sequence OS=Danio rerio GN=nbas PE=2 SV=1//2.28279e-51
Solyc03g063650.1	154.5	49.5	1.93317	0.00349041	0.0406824	sp|P93756|SD31_ARATH G-type lectin S-receptor-like serine/threonine-protein kinase SD3-1 OS=Arabidopsis thaliana GN=SD31 PE=2 SV=1//0
Solyc10g051110.1	154.5	49.5	1.93317	0.00470161	0.0495677	sp|Q8SKU2|TIC62_PEA Protein TIC 62, chloroplastic OS=Pisum sativum GN=TIC62 PE=1 SV=2//1.33708e-152
Solyc04g079400.2	291.5	93.5	1.93291	0.00185221	0.0260761	sp|Q39008|M3K1_ARATH Mitogen-activated protein kinase kinase kinase 1 OS=Arabidopsis thaliana GN=MEKK1 PE=1 SV=2//2.70082e-64
Solyc06g068920.2	2145	689	1.93221	3.11586e-05	0.00175784	sp|Q559T8|Y0701_DICDI Probable serine/threonine-protein kinase DDB_G0272282 OS=Dictyostelium discoideum GN=DDB_G0272282 PE=3 SV=1//5.56403e-100
Solyc05g054830.2	1593.5	512	1.93172	0.000106448	0.0038329	sp|Q9C7A2|Y3236_ARATH Ankyrin repeat-containing protein At3g12360 OS=Arabidopsis thaliana GN=At3g12360 PE=2 SV=1//0
Solyc02g079170.2	1921	617.5	1.93113	0.000165882	0.00516797	sp|Q94BV7|NDB2_ARATH NAD(P)H dehydrogenase B2, mitochondrial OS=Arabidopsis thaliana GN=NDB2 PE=1 SV=1//0
Solyc07g066300.2	288	92.5	1.93098	0.000915109	0.0161812	-//-
Solyc07g055130.2	591	190	1.93041	0.000185261	0.00554263	sp|Q9FPR3|EDR1_ARATH Serine/threonine-protein kinase EDR1 OS=Arabidopsis thaliana GN=EDR1 PE=1 SV=1//1.97085e-06
Solyc06g053750.2	724.5	233	1.93005	0.000125548	0.0042848	sp|Q8RY18|Y5436_ARATH MATH domain-containing protein At5g43560 OS=Arabidopsis thaliana GN=At5g43560 PE=1 SV=1//8.96783e-21
Solyc04g082980.1	552	177.5	1.93004	0.000313223	0.00801206	sp|Q6DFB8|TTC37_XENLA Tetratricopeptide repeat protein 37 OS=Xenopus laevis GN=ttc37 PE=2 SV=1//6.26106e-42
Solyc01g101100.2	684	220	1.92984	0.0007977	0.0147679	sp|Q8LEB6|Y5185_ARATH Probable receptor-like protein kinase At5g18500 OS=Arabidopsis thaliana GN=At5g18500 PE=1 SV=1//0
Solyc01g097980.2	1596	513.5	1.92976	5.69449e-05	0.0025879	sp|Q9FPR3|EDR1_ARATH Serine/threonine-protein kinase EDR1 OS=Arabidopsis thaliana GN=EDR1 PE=1 SV=1//0
Solyc07g053440.2	1005.5	323.5	1.92964	6.21146e-05	0.00272691	-//-
Solyc08g005350.2	615.5	198	1.92954	0.00139729	0.0215242	sp|Q9LSJ3|FBL48_ARATH Putative F-box/LRR-repeat protein At3g28410 OS=Arabidopsis thaliana GN=At3g28410 PE=4 SV=2//8.61058e-25
Solyc05g054700.2	897.5	289	1.92835	8.81522e-05	0.00340387	sp|Q9C5S1|MKP1_ARATH Protein-tyrosine-phosphatase MKP1 OS=Arabidopsis thaliana GN=MKP1 PE=1 SV=1//6.45112e-12
Solyc06g073330.2	2177.5	701.5	1.92797	3.53716e-05	0.00190901	sp|Q9ZPI1|SYK_ARATH Lysine--tRNA ligase OS=Arabidopsis thaliana GN=At3g11710 PE=2 SV=1//0
Solyc03g007610.2	697	224.5	1.92781	0.000106013	0.00382121	sp|Q5R660|SEC63_PONAB Translocation protein SEC63 homolog OS=Pongo abelii GN=SEC63 PE=2 SV=1//3.7953e-29
Solyc05g040050.1	231.5	74.5	1.92775	0.00155106	0.0231823	sp|C4K3I5|DNAJ_HAMD5 Chaperone protein DnaJ OS=Hamiltonella defensa subsp. Acyrthosiphon pisum (strain 5AT) GN=dnaJ PE=3 SV=1//2.50703e-12
Solyc09g091850.2	683	220	1.92773	0.000145534	0.00471534	sp|Q5M868|GBA2_RAT Non-lysosomal glucosylceramidase OS=Rattus norvegicus GN=Gba2 PE=2 SV=2//5.61897e-178
Solyc03g097370.2	1303.5	420	1.9276	0.00044045	0.0100478	sp|P38935|SMBP2_HUMAN DNA-binding protein SMUBP-2 OS=Homo sapiens GN=IGHMBP2 PE=1 SV=3//8.77827e-96
Solyc04g080340.2	1667.5	537.5	1.9271	4.3758e-05	0.00220539	sp|Q8RXN5|TYW1_ARATH tRNA wybutosine-synthesizing protein 1 homolog OS=Arabidopsis thaliana GN=TYW1 PE=2 SV=1//0
Solyc06g063010.2	1064	343	1.92681	5.28968e-05	0.00247869	-//-
Solyc11g065160.1	515	166	1.92653	0.000250025	0.00688612	-//-
Solyc11g008740.1	1634	527	1.92627	4.8567e-05	0.00232927	sp|Q3SWX9|RAD21_BOVIN Double-strand-break repair protein rad21 homolog OS=Bos taurus GN=RAD21 PE=2 SV=1//1.20663e-36
Solyc01g105510.2	287	92.5	1.92596	0.00094712	0.0166348	sp|Q54Q92|LMD2A_DICDI LMBR1 domain-containing protein 2 homolog A OS=Dictyostelium discoideum GN=DDB_G0284019 PE=3 SV=1//1.00176e-39
Solyc08g066580.2	720.5	232.5	1.92516	0.000162715	0.00511528	sp|Q8RXH2|NUP85_ARATH Nuclear pore complex protein Nup85 OS=Arabidopsis thaliana GN=NUP85 PE=2 SV=1//0
Solyc04g076450.1	262	84.5	1.92483	0.00113552	0.0188033	sp|C0LGS2|Y4361_ARATH Probable LRR receptor-like serine/threonine-protein kinase At4g36180 OS=Arabidopsis thaliana GN=At4g36180 PE=1 SV=1//2.84197e-07
Solyc09g008700.1	763.5	246.5	1.92447	9.68119e-05	0.00360963	sp|Q9SCQ2|UPL7_ARATH E3 ubiquitin-protein ligase UPL7 OS=Arabidopsis thaliana GN=UPL7 PE=2 SV=1//0
Solyc11g008380.1	249.5	80.5	1.92418	0.00162326	0.0238053	sp|Q9SS48|SDP6_ARATH Glycerol-3-phosphate dehydrogenase SDP6, mitochondrial OS=Arabidopsis thaliana GN=SDP6 PE=1 SV=1//0
Solyc12g070100.1	1016.5	328.5	1.92322	9.83829e-05	0.00364588	sp|Q7XYY2|MED25_ARATH Mediator of RNA polymerase II transcription subunit 25 OS=Arabidopsis thaliana GN=MED25 PE=1 SV=1//0
Solyc09g010770.2	223	72	1.92296	0.00160585	0.0236345	sp|Q5I7T1|AG10B_HUMAN Putative Dol-P-Glc:Glc(2)Man(9)GlcNAc(2)-PP-Dol alpha-1,2-glucosyltransferase OS=Homo sapiens GN=ALG10B PE=1 SV=2//1.20431e-61
Solyc04g050040.2	278.5	90	1.92207	0.00100157	0.0173387	sp|Q4V9P0|SAMC_DANRE S-adenosylmethionine mitochondrial carrier protein OS=Danio rerio GN=slc25a26 PE=2 SV=1//1.35093e-29
Solyc09g075480.2	501	162	1.92193	0.000446114	0.0101503	sp|O81635|ATK4_ARATH Kinesin-4 OS=Arabidopsis thaliana GN=ATK4 PE=1 SV=2//0
Solyc11g069380.1	2942.5	953	1.92036	3.47818e-05	0.00190531	sp|F4K0E8|ISPG_ARATH 4-hydroxy-3-methylbut-2-en-1-yl diphosphate synthase, chloroplastic OS=Arabidopsis thaliana GN=ISPG PE=1 SV=1//0
Solyc09g098450.2	315	102	1.91937	0.0008162	0.0149903	sp|Q6WQJ1|DGLA_MOUSE Sn1-specific diacylglycerol lipase alpha OS=Mus musculus GN=Dagla PE=1 SV=2//8.23021e-12
Solyc10g024320.1	378	122.5	1.91843	0.000717391	0.0137413	sp|Q69UZ3|LONM_ORYSJ Lon protease homolog, mitochondrial OS=Oryza sativa subsp. japonica GN=Os07g0689300 PE=2 SV=1//0
Solyc01g104140.2	1279.5	415	1.91806	7.57229e-05	0.00309633	sp|Q8RY89|PI5K8_ARATH Phosphatidylinositol 4-phosphate 5-kinase 8 OS=Arabidopsis thaliana GN=PIP5K8 PE=2 SV=1//0
Solyc08g077850.1	270	87.5	1.91795	0.00118913	0.0193673	sp|Q13395|TARB1_HUMAN Probable methyltransferase TARBP1 OS=Homo sapiens GN=TARBP1 PE=1 SV=1//1.13447e-46
Solyc04g072560.2	2023.5	656.5	1.91778	0.000132397	0.00443991	sp|Q54I39|IST1L_DICDI IST1-like protein OS=Dictyostelium discoideum GN=DDB_G0289029 PE=3 SV=1//2.76347e-27
Solyc02g090390.2	1692	549	1.9176	0.000148463	0.0047799	sp|Q39193|SRK2I_ARATH Serine/threonine-protein kinase SRK2I OS=Arabidopsis thaliana GN=SRK2I PE=1 SV=1//0
Solyc05g006540.2	1541	500	1.91759	6.06125e-05	0.00267057	sp|O48686|SNL3_ARATH Paired amphipathic helix protein Sin3-like 3 OS=Arabidopsis thaliana GN=SNL3 PE=1 SV=3//2.32876e-66
Solyc10g078190.1	254.5	82.5	1.91745	0.00134288	0.0210146	sp|Q9LXE5|DRM1_ARATH DNA (cytosine-5)-methyltransferase DRM1 OS=Arabidopsis thaliana GN=DRM1 PE=4 SV=2//0
Solyc04g007610.2	1305	423.5	1.91729	5.08706e-05	0.00240975	sp|Q8W4J3|QSOX1_ARATH Sulfhydryl oxidase 1 OS=Arabidopsis thaliana GN=QSOX1 PE=2 SV=1//0
Solyc12g099420.1	276	89.5	1.9171	0.00109055	0.0182906	sp|Q9LUR0|CNDH2_ARATH Condensin-2 complex subunit H2 OS=Arabidopsis thaliana GN=CAPH2 PE=2 SV=1//1.32554e-173
Solyc03g026100.1	128	41.5	1.91546	0.00436011	0.0471427	sp|Q96EY9|ADAT3_HUMAN Probable inactive tRNA-specific adenosine deaminase-like protein 3 OS=Homo sapiens GN=ADAT3 PE=1 SV=1//5.94589e-19
Solyc10g005580.2	229.5	74.5	1.91524	0.00267893	0.0338158	-//-
Solyc07g005030.2	858.5	279	1.91505	0.000124535	0.00426704	sp|P84634|DCL4_ARATH Dicer-like protein 4 OS=Arabidopsis thaliana GN=DCL4 PE=1 SV=2//0
Solyc09g056350.2	1393.5	453	1.91483	5.36317e-05	0.0025001	-//-
Solyc09g061380.2	398.5	129.5	1.91452	0.000428845	0.00988711	sp|Q5ZI67|NHLC2_CHICK NHL repeat-containing protein 2 OS=Gallus gallus GN=NHLRC2 PE=2 SV=1//3.47459e-13
Solyc05g052920.2	1339.5	436.5	1.91132	5.61205e-05	0.00255985	sp|F4K2A1|FPGS1_ARATH Folylpolyglutamate synthase OS=Arabidopsis thaliana GN=FPGS1 PE=1 SV=1//0
Solyc05g051520.2	419	136.5	1.911	0.000425847	0.00985007	sp|Q08J23|NSUN2_HUMAN tRNA (cytosine(34)-C(5))-methyltransferase OS=Homo sapiens GN=NSUN2 PE=1 SV=2//6.04275e-134
Solyc01g086710.2	830	270.5	1.91096	0.000123137	0.00423587	sp|Q9P7X8|RPA2_SCHPO Probable DNA-directed RNA polymerase I subunit RPA2 OS=Schizosaccharomyces pombe (strain 972 / ATCC 24843) GN=rpa2 PE=2 SV=2//0
Solyc09g010820.2	374.5	122	1.91091	0.000573421	0.0118213	sp|Q9S7G7|MB3R1_ARATH Myb-related protein 3R-1 OS=Arabidopsis thaliana GN=MYB3R-1 PE=2 SV=1//3.48549e-77
Solyc04g077660.2	149	48.5	1.91027	0.00360813	0.0416269	sp|Q38931|FKB62_ARATH Peptidyl-prolyl cis-trans isomerase FKBP62 OS=Arabidopsis thaliana GN=FKBP62 PE=1 SV=2//4.81173e-165
Solyc01g102940.2	290	94.5	1.91014	0.00182716	0.0258493	sp|Q9SWR3|MMT1_WOLBI Methionine S-methyltransferase OS=Wollastonia biflora GN=MMT1 PE=1 SV=1//0
Solyc07g008170.2	337.5	110	1.91008	0.000647227	0.0128024	sp|Q9XI36|MBD10_ARATH Methyl-CpG-binding domain-containing protein 10 OS=Arabidopsis thaliana GN=MBD10 PE=1 SV=1//1.39079e-31
Solyc02g081960.2	682	222.5	1.90933	0.000135061	0.00451048	sp|Q8RXF1|SF3A1_ARATH Probable splicing factor 3A subunit 1 OS=Arabidopsis thaliana GN=At1g14650 PE=1 SV=2//2.76546e-42
Solyc01g008320.2	1433.5	468	1.90867	7.8973e-05	0.00318417	sp|O46606|DDHD1_BOVIN Phospholipase DDHD1 OS=Bos taurus GN=DDHD1 PE=1 SV=1//2.28255e-15
Solyc01g081050.2	1050.5	343	1.90839	6.24291e-05	0.00273324	sp|F4K1G2|AEE19_ARATH Putative acyl-activating enzyme 19 OS=Arabidopsis thaliana GN=At5g35930 PE=2 SV=1//0
Solyc02g089770.2	1565.5	511.5	1.90755	9.6658e-05	0.00360777	sp|Q500U8|TKPR1_ARATH Tetraketide alpha-pyrone reductase 1 OS=Arabidopsis thaliana GN=TKPR1 PE=2 SV=1//1.95726e-29
Solyc04g057990.2	629	205.5	1.90723	0.000153211	0.00488291	sp|Q3ED78|C3H7_ARATH Zinc finger CCCH domain-containing protein 7 OS=Arabidopsis thaliana GN=At1g21570 PE=1 SV=1//2.35342e-132
Solyc11g045370.1	139.5	45.5	1.90715	0.00396447	0.0443016	sp|Q94AX4|DLD_ARATH D-lactate dehydrogenase [cytochrome], mitochondrial OS=Arabidopsis thaliana GN=DLD PE=1 SV=1//4.94653e-120
Solyc01g005690.2	864.5	282.5	1.90712	8.44773e-05	0.00331739	-//-
Solyc07g064110.2	506.5	165.5	1.90687	0.000283511	0.00753314	sp|Q6NQ81|PP304_ARATH Pentatricopeptide repeat-containing protein At4g04790, mitochondrial OS=Arabidopsis thaliana GN=At4g04790 PE=2 SV=2//0
Solyc12g008710.1	833.5	272.5	1.90641	9.02567e-05	0.00346584	sp|P45181|PQQL_HAEIN Probable zinc protease PqqL OS=Haemophilus influenzae (strain ATCC 51907 / DSM 11121 / KW20 / Rd) GN=pqqL PE=3 SV=1//6.93411e-63
Solyc11g070110.1	332	108.5	1.90616	0.000716414	0.0137407	sp|Q8VY07|EPN1_ARATH Clathrin interactor EPSIN 1 OS=Arabidopsis thaliana GN=EPSIN1 PE=1 SV=1//3.82904e-166
Solyc11g067070.1	281.5	92	1.90586	0.00126538	0.0201343	sp|Q9LFA2|KIPK_ARATH Serine/threonine-protein kinase KIPK OS=Arabidopsis thaliana GN=KIPK PE=1 SV=1//6.16331e-09
Solyc10g005850.2	700	229	1.90539	0.000168153	0.00521341	-//-
Solyc01g091820.2	209.5	68.5	1.90467	0.00261712	0.0333022	sp|Q9LPD2|GENL1_ARATH Flap endonuclease GEN-like 1 OS=Arabidopsis thaliana GN=GEN1 PE=2 SV=3//0
Solyc04g072290.2	1664	545	1.90408	5.06449e-05	0.00240234	sp|Q54BP6|EXOC3_DICDI Exocyst complex component 3 OS=Dictyostelium discoideum GN=exoc3 PE=3 SV=1//3.06448e-59
Solyc04g074270.2	3669	1202	1.90385	0.000130633	0.00441077	sp|Q54Q39|PP1R7_DICDI Protein phosphatase 1 regulatory subunit pprA OS=Dictyostelium discoideum GN=pprA PE=3 SV=1//3.30489e-06
Solyc07g005140.2	403	132	1.90316	0.000636909	0.0126997	sp|P62598|ARR12_ARATH Two-component response regulator ARR12 OS=Arabidopsis thaliana GN=ARR12 PE=2 SV=2//1.10051e-109
Solyc02g088610.2	2976	975.5	1.90303	5.5529e-05	0.00255141	sp|Q9LF37|CLPB3_ARATH Chaperone protein ClpB3, chloroplastic OS=Arabidopsis thaliana GN=CLPB3 PE=1 SV=1//0
Solyc12g038670.1	198.5	65	1.90241	0.0023687	0.0309752	sp|Q8W486|Y1491_ARATH Uncharacterized protein At1g04910 OS=Arabidopsis thaliana GN=At1g04910 PE=1 SV=1//1.70173e-82
Solyc07g042270.2	1247	409	1.90195	0.000177532	0.00539046	sp|Q7XJN0|RH17_ARATH DEAD-box ATP-dependent RNA helicase 17 OS=Arabidopsis thaliana GN=RH17 PE=2 SV=1//0
Solyc02g088460.2	520	170.5	1.9019	0.000553681	0.0115447	sp|P42738|CHMU_ARATH Chorismate mutase, chloroplastic OS=Arabidopsis thaliana GN=CM1 PE=2 SV=3//5.43182e-143
Solyc05g014790.2	1125	369	1.90186	6.6104e-05	0.0028474	sp|Q9CAG3|LOX6_ARATH Lipoxygenase 6, choloroplastic OS=Arabidopsis thaliana GN=LOX6 PE=1 SV=1//0
Solyc07g008340.2	3076.5	1009.5	1.90152	4.12538e-05	0.00211922	sp|Q8LPJ4|AB2E_ARATH ABC transporter E family member 2 OS=Arabidopsis thaliana GN=ABCE2 PE=2 SV=1//1.64357e-15
Solyc08g074550.2	1473.5	483.5	1.90138	7.46877e-05	0.00306945	sp|O04630|SYTM_ARATH Threonine--tRNA ligase, mitochondrial OS=Arabidopsis thaliana GN=THRRS PE=2 SV=3//0
Solyc01g056520.2	934	306.5	1.90108	8.50483e-05	0.00332103	sp|Q5ZLT0|XPO7_CHICK Exportin-7 OS=Gallus gallus GN=XPO7 PE=2 SV=1//0
Solyc09g091580.2	611	200.5	1.90086	0.00105063	0.0178844	sp|Q55680|Y005_SYNY3 Uncharacterized protein sll0005 OS=Synechocystis sp. (strain PCC 6803 / Kazusa) GN=sll0005 PE=3 SV=1//4.63925e-140
Solyc11g005630.1	445	146	1.90086	0.00197553	0.0272372	sp|Q39202|RLK1_ARATH G-type lectin S-receptor-like serine/threonine-protein kinase RLK1 OS=Arabidopsis thaliana GN=RLK1 PE=2 SV=2//1.79416e-21
Solyc08g077690.2	379.5	124.5	1.9008	0.000490387	0.0107349	sp|Q29KH2|RAD54_DROPS DNA repair and recombination protein RAD54-like OS=Drosophila pseudoobscura pseudoobscura GN=okr PE=3 SV=2//7.16461e-44
Solyc09g097920.1	180	59	1.90076	0.00273053	0.0342304	-//-
Solyc01g006500.2	149.5	49	1.90034	0.00363547	0.0418525	sp|Q9FKC3|PP424_ARATH Pentatricopeptide repeat-containing protein At5g48730, chloroplastic OS=Arabidopsis thaliana GN=At5g48730 PE=2 SV=2//0
Solyc04g015440.2	187.5	61.5	1.89989	0.00251069	0.0324137	sp|Q9SZ52|PP344_ARATH Pentatricopeptide repeat-containing protein At4g31850, chloroplastic OS=Arabidopsis thaliana GN=PGR3 PE=1 SV=1//0
Solyc11g068800.1	294	96.5	1.89973	0.00107152	0.0180891	sp|Q9FV71|E2FB_ARATH Transcription factor E2FB OS=Arabidopsis thaliana GN=E2FB PE=1 SV=1//1.40364e-143
Solyc01g095900.2	2256.5	741.5	1.89939	0.00162867	0.0238489	sp|F4J5S1|CLU_ARATH Clustered mitochondria protein OS=Arabidopsis thaliana GN=FMT PE=2 SV=1//1.75884e-11
Solyc01g079690.2	522	171.5	1.89901	0.000337305	0.00845718	sp|P22082|SNF2_YEAST Transcription regulatory protein SNF2 OS=Saccharomyces cerevisiae (strain ATCC 204508 / S288c) GN=SNF2 PE=1 SV=1//0
Solyc06g073340.2	1215.5	399.5	1.89894	8.13632e-05	0.00323912	sp|Q84RR0|ARI7_ARATH Probable E3 ubiquitin-protein ligase ARI7 OS=Arabidopsis thaliana GN=ARI7 PE=2 SV=1//0
Solyc02g077600.2	324	106.5	1.89779	0.00082579	0.0151025	sp|P32456|GBP2_HUMAN Interferon-induced guanylate-binding protein 2 OS=Homo sapiens GN=GBP2 PE=1 SV=3//9.28523e-58
Solyc02g091460.2	208.5	68.5	1.89777	0.00373543	0.0426493	sp|Q0IV63|DRB7_ORYSJ Double-stranded RNA-binding protein 7 OS=Oryza sativa subsp. japonica GN=DRB7 PE=2 SV=1//2.15447e-12
Solyc07g008190.2	638.5	210	1.89762	0.000156499	0.00494713	-//-
Solyc09g010920.1	213	70	1.89737	0.00333275	0.0394305	sp|O80933|SCL9_ARATH Scarecrow-like protein 9 OS=Arabidopsis thaliana GN=SCL9 PE=2 SV=1//0
Solyc09g042740.2	1200.5	395	1.89736	7.55062e-05	0.00309112	sp|Q9SE97|FH1_ARATH Formin-like protein 1 OS=Arabidopsis thaliana GN=FH1 PE=1 SV=1//0
Solyc11g008710.1	384.5	126.5	1.89672	0.000558083	0.0116156	sp|Q65QX2|RS5_MANSM 30S ribosomal protein S5 OS=Mannheimia succiniciproducens (strain MBEL55E) GN=rpsE PE=3 SV=1//1.20416e-29
Solyc12g096290.1	182.5	60	1.89646	0.00293781	0.0360596	sp|Q9LXX6|EXOC6_ARATH Probable exocyst complex component 6 OS=Arabidopsis thaliana GN=At3g56640 PE=2 SV=2//0
Solyc06g065710.2	3449	1136.5	1.89547	4.2653e-05	0.00217083	sp|Q5U241|PD5BB_XENLA Sister chromatid cohesion protein PDS5 homolog B-B OS=Xenopus laevis GN=pds5b-b PE=2 SV=2//9.17414e-17
Solyc12g096810.1	243	80	1.89509	0.00159687	0.0235623	sp|Q5ZK33|LETM1_CHICK LETM1 and EF-hand domain-containing protein 1, mitochondrial OS=Gallus gallus GN=LETM1 PE=2 SV=1//2.31874e-88
Solyc12g014380.1	1803.5	594.5	1.89482	5.77097e-05	0.0026048	sp|P54243|G6PI_OENME Glucose-6-phosphate isomerase, cytosolic OS=Oenothera mexicana GN=PGIC PE=3 SV=1//0
Solyc07g062440.1	156.5	51.5	1.89472	0.00345483	0.040417	-//-
Solyc03g121850.2	164	54	1.894	0.00456738	0.0485944	-//-
Solyc01g059880.2	1508	497.5	1.89359	5.92552e-05	0.00263516	sp|Q93VT8|ACLB1_ORYSJ ATP-citrate synthase beta chain protein 1 OS=Oryza sativa subsp. japonica GN=ACLB-1 PE=2 SV=1//0
Solyc04g051510.1	632	208.5	1.8932	0.00018685	0.00557149	sp|Q8GUQ5|BRI1_SOLLC Brassinosteroid LRR receptor kinase OS=Solanum lycopersicum GN=CURL3 PE=1 SV=1//0
Solyc03g071550.1	174.5	57.5	1.89309	0.00319302	0.0383506	sp|Q22516|CHD3_CAEEL Chromodomain-helicase-DNA-binding protein 3 homolog OS=Caenorhabditis elegans GN=chd-3 PE=2 SV=2//1.24245e-10
Solyc08g083290.2	586.5	193.5	1.89307	0.000240227	0.00671223	-//-
Solyc05g047420.2	433	143	1.89136	0.000389779	0.00931468	sp|Q4QR75|EXOS9_RAT Exosome complex component RRP45 OS=Rattus norvegicus GN=Exosc9 PE=2 SV=1//1.23505e-67
Solyc07g005480.2	550.5	182	1.89003	0.000251837	0.00692501	sp|Q9LVN1|FH13_ARATH Formin-like protein 13 OS=Arabidopsis thaliana GN=FH13 PE=2 SV=3//3.79292e-30
Solyc03g120570.2	1312	434	1.88968	0.00452628	0.0484111	sp|Q9M817|PTR6_ARATH Probable peptide transporter At1g52190 OS=Arabidopsis thaliana GN=At1g52190 PE=1 SV=1//1.29416e-73
Solyc09g009080.2	237.5	78.5	1.88933	0.0022647	0.0299498	sp|Q8LK56|DME_ARATH Transcriptional activator DEMETER OS=Arabidopsis thaliana GN=DME PE=1 SV=2//2.49952e-39
Solyc06g065730.2	872.5	289	1.8876	0.000121534	0.00419705	sp|Q9S775|PKL_ARATH CHD3-type chromatin-remodeling factor PICKLE OS=Arabidopsis thaliana GN=PKL PE=1 SV=1//0
Solyc07g006820.2	1238	410.5	1.88622	7.10381e-05	0.00297275	sp|Q8LRK9|TAF1A_ARATH Transcription initiation factor TFIID subunit 1-A OS=Arabidopsis thaliana GN=HAF1 PE=2 SV=1//0
Solyc01g087310.2	356	118	1.88588	0.000716856	0.0137407	sp|O08550|MLL4_MOUSE Histone-lysine N-methyltransferase MLL4 OS=Mus musculus GN=Wbp7 PE=1 SV=3//4.58597e-22
Solyc06g076780.2	274.5	91	1.88529	0.00228706	0.0301306	sp|Q23892|GLUA_DICDI Lysosomal beta glucosidase OS=Dictyostelium discoideum GN=gluA PE=1 SV=2//2.95813e-75
Solyc12g095880.1	938.5	311.5	1.88468	0.000149169	0.00479372	sp|Q94AA4|K6PF3_ARATH 6-phosphofructokinase 3 OS=Arabidopsis thaliana GN=PFK3 PE=1 SV=1//0
Solyc01g097320.2	729	242	1.88433	0.000140702	0.00460702	sp|Q9SR02|MED14_ARATH Mediator of RNA polymerase II transcription subunit 14 OS=Arabidopsis thaliana GN=MED14 PE=1 SV=1//0
Solyc02g022830.2	334.5	111	1.88416	0.000811319	0.0149402	sp|P03692|PRIM_BPT7 DNA primase/helicase OS=Enterobacteria phage T7 GN=4 PE=1 SV=1//5.73332e-10
Solyc04g079840.2	334.5	111	1.88416	0.000846489	0.0153034	sp|P0C7Q8|DA1_ARATH Protein DA1 OS=Arabidopsis thaliana GN=DA1 PE=1 SV=1//0
Solyc12g009050.1	196	65	1.88413	0.00386216	0.0435939	sp|Q93ZH2|NFYA3_ARATH Nuclear transcription factor Y subunit A-3 OS=Arabidopsis thaliana GN=NFYA3 PE=2 SV=2//5.05249e-38
Solyc03g019810.2	212.5	70.5	1.88373	0.00219565	0.0293163	-//-
Solyc07g041870.2	957	318	1.88305	9.84151e-05	0.00364588	sp|Q3UDE2|TTL12_MOUSE Tubulin--tyrosine ligase-like protein 12 OS=Mus musculus GN=Ttll12 PE=1 SV=1//5.636e-12
Solyc06g075400.2	436.5	145	1.88295	0.000503806	0.0108746	sp|Q8RWZ7|VHAA1_ARATH Vacuolar proton ATPase a1 OS=Arabidopsis thaliana GN=VHA-a1 PE=1 SV=1//0
Solyc05g011930.2	296.5	98.5	1.88239	0.001533	0.0229999	-//-
Solyc03g124010.2	703.5	234	1.88144	0.00017632	0.00536307	sp|Q00416|SEN1_YEAST Helicase SEN1 OS=Saccharomyces cerevisiae (strain ATCC 204508 / S288c) GN=SEN1 PE=1 SV=2//2.32193e-82
Solyc12g095830.1	2878	958	1.88084	4.43273e-05	0.00222227	sp|P40234|CKI2_SCHPO Casein kinase I homolog 2 OS=Schizosaccharomyces pombe (strain 972 / ATCC 24843) GN=cki2 PE=1 SV=2//7.03043e-58
Solyc08g066210.2	234.5	78	1.88021	0.00283315	0.035073	sp|Q9SGP2|HSL1_ARATH Receptor-like protein kinase HSL1 OS=Arabidopsis thaliana GN=HSL1 PE=2 SV=1//0
Solyc05g012650.2	285.5	95	1.87999	0.00131243	0.0206585	-//-
Solyc09g008490.2	1036	345	1.87995	8.30094e-05	0.00328434	sp|Q54F23|HTR7A_DICDI HEAT repeat-containing protein 7A homolog OS=Dictyostelium discoideum GN=heatr7a PE=4 SV=1//2.83526e-140
Solyc01g049690.2	492.5	164	1.87956	0.000396987	0.00944786	sp|Q9SKZ1|PUR_ARATH Transcription factor Pur-alpha 1 OS=Arabidopsis thaliana GN=PURA1 PE=1 SV=2//2.86707e-07
Solyc12g088990.1	1244	414.5	1.87921	7.05398e-05	0.00296215	sp|Q9SX85|SEC3A_ARATH Exocyst complex component SEC3A OS=Arabidopsis thaliana GN=SEC3A PE=1 SV=1//0
Solyc11g008870.1	1894.5	631.5	1.87875	7.68128e-05	0.00312644	sp|O80585|MTHR2_ARATH Methylenetetrahydrofolate reductase 2 OS=Arabidopsis thaliana GN=MTHFR2 PE=1 SV=2//0
Solyc09g011320.2	697.5	232.5	1.87836	0.00018313	0.00549771	sp|Q52EB3|ATG1_MAGO7 Serine/threonine-protein kinase ATG1 OS=Magnaporthe oryzae (strain 70-15 / ATCC MYA-4617 / FGSC 8958) GN=ATG1 PE=1 SV=1//3.26501e-74
Solyc09g090420.2	618	206	1.87828	0.000199359	0.00585333	sp|P26368|U2AF2_HUMAN Splicing factor U2AF 65 kDa subunit OS=Homo sapiens GN=U2AF2 PE=1 SV=4//1.64222e-28
Solyc12g056080.1	1340.5	447	1.87812	7.68456e-05	0.00312644	sp|P63155|CRNL1_RAT Crooked neck-like protein 1 OS=Rattus norvegicus GN=Crnkl1 PE=2 SV=1//0
Solyc06g068840.2	1148.5	383	1.87798	0.000107825	0.00386642	sp|Q941L3|BON1_ARATH Protein BONZAI 1 OS=Arabidopsis thaliana GN=BON1 PE=1 SV=2//0
Solyc01g008330.2	1011.5	337.5	1.87713	0.000854892	0.0154312	sp|B9HBA8|ACCC1_POPTR Biotin carboxylase 1, chloroplastic OS=Populus trichocarpa GN=POPTRDRAFT_831870 PE=2 SV=1//0
Solyc01g109990.2	939.5	313.5	1.87698	9.31889e-05	0.00355091	sp|Q9NW13|RBM28_HUMAN RNA-binding protein 28 OS=Homo sapiens GN=RBM28 PE=1 SV=3//5.45389e-13
Solyc11g012850.1	446.5	149	1.8764	0.00172646	0.0248094	sp|Q9MBA1|CAO_ARATH Chlorophyllide a oxygenase, chloroplastic OS=Arabidopsis thaliana GN=CAO PE=1 SV=1//0
Solyc11g010560.1	711	237.5	1.87533	0.000171569	0.00526472	sp|Q9LX99|GRIMP_ARATH Geminivirus Rep-interacting motor protein OS=Arabidopsis thaliana GN=GRIMP PE=1 SV=1//5.62353e-78
Solyc07g008950.2	2178	728	1.87481	4.87135e-05	0.00233307	sp|Q9SVN5|SYM_ARATH Probable methionine--tRNA ligase OS=Arabidopsis thaliana GN=At4g13780 PE=2 SV=1//0
Solyc03g082490.2	2841	950	1.87427	4.30756e-05	0.00218369	-//-
Solyc01g097040.2	241	80.5	1.8742	0.00459142	0.048732	-//-
Solyc12g099920.1	523.5	175	1.87403	0.000325805	0.0082462	-//-
Solyc07g005880.2	741.5	248	1.87354	0.000133144	0.00446066	sp|P35601|RFC1_MOUSE Replication factor C subunit 1 OS=Mus musculus GN=Rfc1 PE=1 SV=2//3.65883e-106
Solyc08g077420.2	1403	469.5	1.87303	8.33341e-05	0.00328921	sp|Q9FJR0|RENT1_ARATH Regulator of nonsense transcripts 1 homolog OS=Arabidopsis thaliana GN=UPF1 PE=1 SV=2//0
Solyc01g109650.2	169	56.5	1.87217	0.00357125	0.0413023	sp|C0LGK4|Y2165_ARATH Probable LRR receptor-like serine/threonine-protein kinase At2g16250 OS=Arabidopsis thaliana GN=At2g16250 PE=1 SV=1//0
Solyc07g064550.2	349.5	117	1.87157	0.000863404	0.0155283	-//-
Solyc08g006660.1	521	174.5	1.87125	0.000345943	0.0085639	sp|Q14746|COG2_HUMAN Conserved oligomeric Golgi complex subunit 2 OS=Homo sapiens GN=COG2 PE=1 SV=1//3.45815e-94
Solyc08g082410.2	1522	510	1.87113	7.37745e-05	0.00304902	-//-
Solyc05g041870.1	140.5	47	1.87079	0.00455022	0.0485228	sp|Q94BT2|AIR12_ARATH Auxin-induced in root cultures protein 12 OS=Arabidopsis thaliana GN=AIR12 PE=1 SV=3//6.15013e-27
Solyc06g073780.2	1353	453.5	1.87069	8.93548e-05	0.00343882	sp|Q00737|SUDA_EMENI Chromosome segregation protein sudA OS=Emericella nidulans (strain FGSC A4 / ATCC 38163 / CBS 112.46 / NRRL 194 / M139) GN=sudA PE=2 SV=3//0
Solyc12g009970.1	219.5	73.5	1.87046	0.00321029	0.0385312	-//-
Solyc03g006140.2	2815	944	1.87014	8.50491e-05	0.00332103	sp|Q304B9|NCASE_ARATH Neutral ceramidase OS=Arabidopsis thaliana GN=At2g38010 PE=2 SV=1//0
Solyc05g005160.2	712.5	239	1.86929	0.000185953	0.00555856	sp|O22718|ACLA2_ARATH ATP-citrate synthase alpha chain protein 2 OS=Arabidopsis thaliana GN=ACLA-2 PE=2 SV=1//0
Solyc01g098840.2	475.5	159.5	1.869	0.000507264	0.0109048	sp|P46086|KIME_ARATH Mevalonate kinase OS=Arabidopsis thaliana GN=At5g27450 PE=2 SV=1//1.77661e-141
Solyc02g066830.2	249	83.5	1.86859	0.00176276	0.0251675	sp|O94260|G3BP_SCHPO Putative G3BP-like protein OS=Schizosaccharomyces pombe (strain 972 / ATCC 24843) GN=nxt3 PE=1 SV=1//5.50749e-13
Solyc05g013970.2	795.5	267	1.8685	0.000171535	0.00526472	sp|Q9VSH4|CPSF6_DROME Cleavage and polyadenylation specificity factor subunit CG7185 OS=Drosophila melanogaster GN=CG7185 PE=1 SV=2//3.28451e-10
Solyc02g093000.2	222	74.5	1.86733	0.00213147	0.0286913	sp|Q8T9S7|PTEN_DICDI Phosphatidylinositol 3,4,5-trisphosphate 3-phosphatase and dual-specificity protein phosphatase PTEN OS=Dictyostelium discoideum GN=pteN PE=2 SV=1//1.80213e-55
Solyc12g099740.1	344	115.5	1.86729	0.00078456	0.0146004	sp|O95714|HERC2_HUMAN E3 ubiquitin-protein ligase HERC2 OS=Homo sapiens GN=HERC2 PE=1 SV=2//8.53586e-13
Solyc08g006980.2	2472.5	831	1.86689	5.80952e-05	0.00260509	sp|Q8RX22|MIP1_ARATH MND1-interacting protein 1 OS=Arabidopsis thaliana GN=MIP1 PE=1 SV=1//1.4416e-163
Solyc03g082690.2	370.5	124.5	1.86619	0.00232098	0.0304734	sp|Q9SFX2|PUB43_ARATH U-box domain-containing protein 43 OS=Arabidopsis thaliana GN=PUB43 PE=2 SV=1//1.84696e-50
Solyc07g053850.2	199.5	67	1.86602	0.00294486	0.0361207	sp|P36096|TUL1_YEAST Transmembrane E3 ubiquitin-protein ligase 1 OS=Saccharomyces cerevisiae (strain ATCC 204508 / S288c) GN=TUL1 PE=1 SV=1//7.74419e-33
Solyc01g100130.2	1528.5	514	1.86601	9.55468e-05	0.00358476	sp|Q9V8P9|TOPRS_DROME E3 ubiquitin-protein ligase Topors OS=Drosophila melanogaster GN=Topors PE=1 SV=1//2.55509e-07
Solyc01g112040.2	302	101.5	1.86567	0.00112827	0.0187459	-//-
Solyc01g106740.2	733	246.5	1.86566	0.000172052	0.00526646	sp|Q112K0|SYD_TRIEI Aspartate--tRNA ligase OS=Trichodesmium erythraeum (strain IMS101) GN=aspS PE=3 SV=1//0
Solyc08g078230.2	383.5	129	1.86476	0.000707941	0.0136301	sp|P0CH01|AT21A_ARATH Putative RING-H2 finger protein ATL21A OS=Arabidopsis thaliana GN=ATL21A PE=3 SV=1//5.15812e-12
Solyc03g116820.2	181.5	61	1.86475	0.00326269	0.0389579	-//-
Solyc01g081430.2	1258	423.5	1.86438	9.65125e-05	0.00360622	-//-
Solyc02g067670.2	1105	372	1.8643	8.34593e-05	0.00328921	sp|Q9ATY5|UVH3_ARATH DNA repair protein UVH3 OS=Arabidopsis thaliana GN=UVH3 PE=2 SV=1//1.75567e-64
Solyc11g072460.1	221.5	74.5	1.86408	0.00274987	0.0343283	sp|P42744|ULA1_ARATH NEDD8-activating enzyme E1 regulatory subunit OS=Arabidopsis thaliana GN=AXR1 PE=1 SV=1//0
Solyc02g064680.2	6327	2131	1.86394	0.00204638	0.0279205	sp|O81108|ACA2_ARATH Calcium-transporting ATPase 2, plasma membrane-type OS=Arabidopsis thaliana GN=ACA2 PE=1 SV=1//0
Solyc03g115810.2	880.5	296.5	1.86382	0.000117892	0.0041002	sp|Q86VX9|MON1A_HUMAN Vacuolar fusion protein MON1 homolog A OS=Homo sapiens GN=MON1A PE=1 SV=2//3.83679e-70
Solyc05g026080.2	398	134	1.86348	0.000591044	0.0119921	-//-
Solyc07g055930.2	938	316	1.86323	0.000107177	0.00385514	sp|Q8L4B0|GAUTF_ARATH Probable galacturonosyltransferase 15 OS=Arabidopsis thaliana GN=GAUT15 PE=2 SV=1//0
Solyc09g064840.2	1341.5	452	1.86315	0.000135455	0.00451626	sp|F4IZM8|HUAL2_ARATH HUA2-like protein 2 OS=Arabidopsis thaliana GN=At3g63070 PE=2 SV=1//1.14033e-50
Solyc07g014610.2	381.5	128.5	1.86281	0.000662576	0.0130317	sp|Q8TEQ8|PIGO_HUMAN GPI ethanolamine phosphate transferase 3 OS=Homo sapiens GN=PIGO PE=1 SV=3//1.04799e-11
Solyc03g120910.2	246.5	83	1.86269	0.00185561	0.0261091	sp|Q9ZU11|ATB15_ARATH Homeobox-leucine zipper protein ATHB-15 OS=Arabidopsis thaliana GN=ATHB-15 PE=1 SV=1//0
Solyc02g087900.2	1330.5	448.5	1.86249	8.24603e-05	0.00327378	sp|Q9ZVH4|CUL3A_ARATH Cullin-3A OS=Arabidopsis thaliana GN=CUL3A PE=1 SV=1//0
Solyc10g050540.1	455.5	153.5	1.86229	0.000447813	0.0101756	sp|Q12996|CSTF3_HUMAN Cleavage stimulation factor subunit 3 OS=Homo sapiens GN=CSTF3 PE=1 SV=1//6.7576e-126
Solyc08g062630.2	1946	656.5	1.86144	5.93528e-05	0.00263516	sp|Q11011|PSA_MOUSE Puromycin-sensitive aminopeptidase OS=Mus musculus GN=Npepps PE=1 SV=2//0
Solyc02g082840.2	735	248	1.86084	0.000240515	0.00671487	sp|Q8S2T0|GRIP_ARATH Protein GRIP OS=Arabidopsis thaliana GN=GRIP PE=1 SV=2//0
Solyc08g081890.2	532	179.5	1.86066	0.000477368	0.0105836	sp|Q9LYS2|AB10C_ARATH ABC transporter C family member 10 OS=Arabidopsis thaliana GN=ABCC10 PE=2 SV=2//0
Solyc10g008070.2	255	86	1.86043	0.00194118	0.0269027	sp|Q9LNC4|GTE4_ARATH Transcription factor GTE4 OS=Arabidopsis thaliana GN=GTE4 PE=2 SV=1//3.07049e-17
Solyc05g012700.2	332	112	1.86042	0.00102102	0.0175527	-//-
Solyc02g080570.2	633.5	214	1.85908	0.000388418	0.00929591	sp|Q43846|SSY3_SOLTU Soluble starch synthase 3, chloroplastic/amyloplastic OS=Solanum tuberosum GN=SS3 PE=1 SV=1//0
Solyc02g071280.2	739.5	250	1.85806	0.000186868	0.00557149	sp|B7K5W1|RIMM_CYAP8 Ribosome maturation factor RimM OS=Cyanothece sp. (strain PCC 8801) GN=rimM PE=3 SV=1//3.61039e-35
Solyc03g121380.2	1042.5	352.5	1.85796	0.000104796	0.00378917	-//-
Solyc01g094800.2	2424.5	820	1.85783	5.80342e-05	0.00260509	sp|Q6EVK6|BRM_ARATH ATP-dependent helicase BRM OS=Arabidopsis thaliana GN=BRM PE=1 SV=1//0
Solyc07g053470.2	1299.5	439.5	1.85771	0.000100477	0.00369968	sp|O25225|TYPA_HELPY GTP-binding protein TypA/BipA homolog OS=Helicobacter pylori (strain ATCC 700392 / 26695) GN=typA PE=3 SV=1//1.32457e-161
Solyc01g112210.2	389	131.5	1.85763	0.000588514	0.0119758	sp|Q0WQD2|GAUT3_ARATH Probable galacturonosyltransferase 3 OS=Arabidopsis thaliana GN=GAUT3 PE=2 SV=2//0
Solyc07g053220.1	690.5	233.5	1.85762	0.000403214	0.00950725	sp|O64477|Y2913_ARATH G-type lectin S-receptor-like serine/threonine-protein kinase At2g19130 OS=Arabidopsis thaliana GN=At2g19130 PE=2 SV=1//0
Solyc07g056520.2	569	192.5	1.85684	0.000279249	0.00745416	sp|Q9FPS2|UBP25_ARATH Ubiquitin carboxyl-terminal hydrolase 25 OS=Arabidopsis thaliana GN=UBP25 PE=2 SV=1//0
Solyc10g076270.1	270.5	91.5	1.85623	0.00148733	0.0225112	sp|Q9LZW9|RTOR2_ARATH Regulatory-associated protein of TOR 2 OS=Arabidopsis thaliana GN=RAPTOR2 PE=2 SV=2//1.82217e-51
Solyc07g039340.2	364.5	123.5	1.85426	0.000899373	0.0159763	sp|Q8RWW0|ALE2_ARATH Receptor-like serine/threonine-protein kinase ALE2 OS=Arabidopsis thaliana GN=ALE2 PE=1 SV=1//0
Solyc03g123890.2	392.5	133	1.8542	0.000600539	0.0121563	sp|Q9LU41|ACA9_ARATH Calcium-transporting ATPase 9, plasma membrane-type OS=Arabidopsis thaliana GN=ACA9 PE=2 SV=2//0
Solyc01g098700.2	709.5	240.5	1.85419	0.000349776	0.00863236	sp|Q9ASR4|BCAL2_ARATH Branched-chain-amino-acid aminotransferase-like protein 2 OS=Arabidopsis thaliana GN=At5g27410 PE=2 SV=1//3.33994e-10
Solyc12g096670.1	1513	513	1.85412	0.000153822	0.00489338	sp|Q6AWW5|Y5262_ARATH Ankyrin repeat-containing protein At5g02620 OS=Arabidopsis thaliana GN=At5g02620 PE=1 SV=1//4.10145e-139
Solyc11g011490.1	186	63	1.85362	0.00304226	0.0369791	-//-
Solyc07g061780.2	373	126.5	1.85292	0.000679548	0.0132602	sp|Q9FPS9|UBP15_ARATH Ubiquitin carboxyl-terminal hydrolase 15 OS=Arabidopsis thaliana GN=UBP15 PE=2 SV=2//7.65885e-22
Solyc04g012170.2	1544	524	1.85278	8.79702e-05	0.00340063	sp|Q99570|PI3R4_HUMAN Phosphoinositide 3-kinase regulatory subunit 4 OS=Homo sapiens GN=PIK3R4 PE=1 SV=3//6.01707e-39
Solyc07g064910.2	230	78	1.85227	0.00329744	0.0391839	sp|Q641Z6|EHD1_RAT EH domain-containing protein 1 OS=Rattus norvegicus GN=Ehd1 PE=1 SV=1//8.20323e-149
Solyc08g067920.2	1271	431.5	1.85222	9.57314e-05	0.00358476	-//-
Solyc01g110480.2	3021.5	1026	1.85211	0.000134578	0.0045	sp|Q69IL4|RF2A_ORYSJ Transcription factor RF2a OS=Oryza sativa subsp. japonica GN=RF2a PE=1 SV=1//2.48797e-35
Solyc05g007990.2	334.5	113.5	1.85207	0.000888689	0.0158855	sp|Q54R62|UCKC_DICDI Uridine-cytidine kinase C OS=Dictyostelium discoideum GN=udkC PE=3 SV=1//1.44287e-43
Solyc01g079230.2	1529.5	519.5	1.85161	9.53613e-05	0.00358476	-//-
Solyc11g008460.1	1447	491.5	1.85153	0.000180422	0.00545435	-//-
Solyc10g009030.2	318	108	1.85068	0.00188208	0.0263575	sp|Q3ZBY7|DEGS1_BOVIN Sphingolipid delta(4)-desaturase DES1 OS=Bos taurus GN=DEGS1 PE=2 SV=1//1.53752e-111
Solyc05g051490.2	844.5	287	1.85056	0.000141113	0.00461178	sp|Q54Q92|LMD2A_DICDI LMBR1 domain-containing protein 2 homolog A OS=Dictyostelium discoideum GN=DDB_G0284019 PE=3 SV=1//5.88409e-40
Solyc04g071650.2	743	252.5	1.85053	0.000233295	0.00657148	sp|Q94JQ6|CESA6_ARATH Cellulose synthase A catalytic subunit 6 [UDP-forming] OS=Arabidopsis thaliana GN=CESA6 PE=1 SV=2//0
Solyc06g060350.2	185.5	63	1.84974	0.00353738	0.0410504	sp|Q4QY64|ATAD5_MOUSE ATPase family AAA domain-containing protein 5 OS=Mus musculus GN=Atad5 PE=1 SV=1//1.41677e-31
Solyc05g055360.2	719	244.5	1.84959	0.000193856	0.00572081	-//-
Solyc10g005490.2	880.5	299.5	1.84931	0.000130892	0.00441077	sp|A8JUV0|SBNO_DROME Protein strawberry notch OS=Drosophila melanogaster GN=sno PE=1 SV=1//5.69829e-104
Solyc10g076510.1	1948	663	1.84871	0.00026506	0.00718043	sp|A2XFI3|PDC2_ORYSI Pyruvate decarboxylase isozyme 2 OS=Oryza sativa subsp. indica GN=PDC2 PE=2 SV=2//0
Solyc10g007810.2	247	84	1.84836	0.00230119	0.0302822	sp|P08770|TRA1_MAIZE Putative AC transposase OS=Zea mays PE=2 SV=2//8.0343e-95
Solyc07g018270.2	521.5	177.5	1.84806	0.000416118	0.00971478	sp|Q9FIE3|VIN3_ARATH Protein VERNALIZATION INSENSITIVE 3 OS=Arabidopsis thaliana GN=VIN3 PE=2 SV=2//4.08611e-29
Solyc04g009300.2	327.5	111.5	1.84718	0.000991528	0.017251	sp|P54453|YQEH_BACSU Uncharacterized protein YqeH OS=Bacillus subtilis (strain 168) GN=yqeH PE=1 SV=1//1.37107e-32
Solyc12g005980.1	820.5	279.5	1.84716	0.000141879	0.00462372	sp|O94580|YQ77_SCHPO Ubiquitin and WLM domain-containing protein C1442.07c OS=Schizosaccharomyces pombe (strain 972 / ATCC 24843) GN=SPCC1442.07c PE=2 SV=1//1.28185e-25
Solyc09g005130.2	393.5	134	1.84708	0.000689446	0.0133675	sp|Q8K2V6|IPO11_MOUSE Importin-11 OS=Mus musculus GN=Ipo11 PE=1 SV=1//1.30973e-109
Solyc01g096930.2	304	103.5	1.84707	0.0013526	0.0211362	sp|P98204|ALA1_ARATH Phospholipid-transporting ATPase 1 OS=Arabidopsis thaliana GN=ALA1 PE=1 SV=1//0
Solyc07g018360.2	1905.5	649.5	1.84657	7.691e-05	0.00312644	sp|A2BW76|EFTS_PROM5 Elongation factor Ts OS=Prochlorococcus marinus (strain MIT 9515) GN=tsf PE=3 SV=1//1.8783e-83
Solyc11g012150.1	1104.5	376.5	1.84631	9.34521e-05	0.00355703	sp|Q9SU25|T2FA_ARATH Transcription initiation factor IIF subunit alpha OS=Arabidopsis thaliana GN=RAP74 PE=1 SV=1//1.00721e-09
Solyc04g080770.2	375.5	128	1.84557	0.000808643	0.0149068	sp|D9R4W7|HFLX_CLOSW GTPase HflX OS=Clostridium saccharolyticum (strain ATCC 35040 / DSM 2544 / NRCC 2533 / WM1) GN=hflX PE=3 SV=1//1.26537e-96
Solyc11g008670.1	204	69.5	1.84544	0.00316331	0.038086	sp|Q9SXY0|FAS1_ARATH Chromatin assembly factor 1 subunit FAS1 OS=Arabidopsis thaliana GN=FAS1 PE=1 SV=1//2.1864e-40
Solyc09g066060.1	223	76	1.84511	0.00338514	0.0398573	sp|Q69T58|ROC8_ORYSJ Homeobox-leucine zipper protein ROC8 OS=Oryza sativa subsp. japonica GN=ROC8 PE=2 SV=2//6.45055e-45
Solyc10g006190.2	158.5	54	1.84482	0.00440205	0.0474483	sp|Q6P819|RCD1_XENTR Cell differentiation protein RCD1 homolog OS=Xenopus tropicalis GN=rqcd1 PE=2 SV=1//1.5763e-114
Solyc01g086990.2	1063	363	1.84372	9.98515e-05	0.00368727	sp|Q9DCD2|SYF1_MOUSE Pre-mRNA-splicing factor SYF1 OS=Mus musculus GN=Xab2 PE=2 SV=1//0
Solyc05g018300.2	582.5	199	1.84279	0.000439935	0.0100426	sp|Q9SL76|P2C19_ARATH Protein phosphatase 2C and cyclic nucleotide-binding/kinase domain-containing protein OS=Arabidopsis thaliana GN=At2g20050 PE=1 SV=2//0
Solyc01g095020.2	1178.5	403	1.84176	0.000103308	0.00375493	-//-
Solyc04g082480.2	202	69	1.84163	0.00363303	0.0418523	sp|Q9SFW8|NLP5_ARATH Protein NLP5 OS=Arabidopsis thaliana GN=NLP5 PE=2 SV=1//8.23903e-22
Solyc01g109110.2	1233.5	422	1.84112	0.00241697	0.0314124	sp|P93163|GPA2_SOYBN Guanine nucleotide-binding protein alpha-2 subunit OS=Glycine max GN=GPA2 PE=2 SV=1//1.38006e-41
Solyc08g080690.2	1062.5	363.5	1.84106	0.000157858	0.00498519	sp|Q9LTJ8|MBD13_ARATH Methyl-CpG-binding domain-containing protein 13 OS=Arabidopsis thaliana GN=MBD13 PE=2 SV=1//8.05367e-06
Solyc03g120810.2	533.5	182.5	1.84083	0.000539972	0.0113957	sp|Q6S004|KIF6_DICDI Kinesin-related protein 6 OS=Dictyostelium discoideum GN=kif6 PE=2 SV=1//2.47543e-112
Solyc04g050540.2	440	150.5	1.84081	0.000535457	0.011349	sp|Q0WPZ6|PP158_ARATH Pentatricopeptide repeat-containing protein At2g17140 OS=Arabidopsis thaliana GN=At2g17140 PE=2 SV=1//2.22982e-06
Solyc01g098230.2	476.5	163	1.84074	0.000504547	0.0108746	sp|Q1PF33|TI441_ARATH Mitochondrial import inner membrane translocase subunit TIM44-1 OS=Arabidopsis thaliana GN=TIM44-1 PE=2 SV=1//2.40374e-171
Solyc02g070810.2	289.5	99	1.84064	0.00173066	0.0248183	sp|Q8TEM1|PO210_HUMAN Nuclear pore membrane glycoprotein 210 OS=Homo sapiens GN=NUP210 PE=1 SV=3//4.86958e-61
Solyc07g006520.2	659	225.5	1.84053	0.000498381	0.0108347	sp|Q38885|SCY1_ARATH Preprotein translocase subunit SCY1, chloroplastic OS=Arabidopsis thaliana GN=SCY1 PE=1 SV=2//0
Solyc03g053010.2	1063.5	364	1.84043	0.000110628	0.00393656	sp|Q96DM3|MIC1_HUMAN Uncharacterized protein C18orf8 OS=Homo sapiens GN=C18orf8 PE=1 SV=2//9.95445e-07
Solyc07g042130.2	198.5	68	1.83745	0.00312795	0.0377258	sp|Q9FK33|PP427_ARATH Pentatricopeptide repeat-containing protein At5g50390, chloroplastic OS=Arabidopsis thaliana GN=PCMP-H58 PE=2 SV=1//0
Solyc04g074490.2	3906.5	1340.5	1.83702	0.000537061	0.0113642	sp|Q9M9E8|FB92_ARATH F-box protein At1g78280 OS=Arabidopsis thaliana GN=At1g78280 PE=2 SV=3//0
Solyc04g008700.2	530.5	182	1.83665	0.00038401	0.00923407	sp|Q9LT25|PR40C_ARATH Pre-mRNA-processing protein 40C OS=Arabidopsis thaliana GN=MED35C PE=1 SV=1//0
Solyc07g040960.1	3786	1299.5	1.83663	0.00223044	0.0296438	sp|Q96MB7|HARB1_HUMAN Putative nuclease HARBI1 OS=Homo sapiens GN=HARBI1 PE=1 SV=1//1.41641e-22
Solyc03g007420.2	227.5	78	1.83651	0.00231366	0.0304232	-//-
Solyc06g017970.2	1264.5	434	1.83649	0.000101775	0.00373445	sp|Q84WU2|UBP13_ARATH Ubiquitin carboxyl-terminal hydrolase 13 OS=Arabidopsis thaliana GN=UBP13 PE=1 SV=1//2.72381e-14
Solyc12g009590.1	253.5	87	1.83527	0.00215025	0.0288768	sp|Q9XI36|MBD10_ARATH Methyl-CpG-binding domain-containing protein 10 OS=Arabidopsis thaliana GN=MBD10 PE=1 SV=1//1.22103e-35
Solyc04g005500.2	562	193	1.83525	0.00033616	0.00844664	-//-
Solyc06g005200.2	301.5	103.5	1.83516	0.00146574	0.0222915	sp|Q3SZ21|RPP30_BOVIN Ribonuclease P protein subunit p30 OS=Bos taurus GN=RPP30 PE=2 SV=1//8.34171e-38
Solyc02g091890.1	330.5	113.5	1.83472	0.00277616	0.034503	-//-
Solyc05g013300.1	340.5	117	1.83394	0.0016934	0.024517	sp|Q9LX66|HERK_ARATH Receptor-like protein kinase HERK 1 OS=Arabidopsis thaliana GN=HERK1 PE=1 SV=1//1.15263e-140
Solyc09g091930.2	482.5	166	1.8325	0.000502023	0.0108746	sp|Q8W4N3|UBP2_ARATH Ubiquitin carboxyl-terminal hydrolase 2 OS=Arabidopsis thaliana GN=UBP2 PE=1 SV=2//4.5592e-75
Solyc05g053650.2	1854.5	638.5	1.83207	0.000116823	0.00406712	sp|Q3TXS7|PSMD1_MOUSE 26S proteasome non-ATPase regulatory subunit 1 OS=Mus musculus GN=Psmd1 PE=1 SV=1//0
Solyc06g008490.2	324	111.5	1.83169	0.00114247	0.0188913	sp|Q8GUI6|JMJ14_ARATH Probable lysine-specific demethylase JMJ14 OS=Arabidopsis thaliana GN=JMJ14 PE=1 SV=1//1.0571e-147
Solyc02g081640.2	694	239	1.83135	0.000231644	0.00653561	sp|O94481|TFC5_SCHPO Transcription factor TFIIIB component B&apos;&apos; OS=Schizosaccharomyces pombe (strain 972 / ATCC 24843) GN=bdp1 PE=2 SV=2//2.46629e-13
Solyc08g081140.2	261.5	90	1.83125	0.00274068	0.0342872	sp|Q9FN69|GL3_ARATH Transcription factor GLABRA 3 OS=Arabidopsis thaliana GN=GL3 PE=1 SV=1//1.28337e-164
Solyc01g095790.2	2042	703.5	1.83118	8.11577e-05	0.00323912	sp|Q8K1J5|SDE2_MOUSE Protein SDE2 homolog OS=Mus musculus GN=Sde2 PE=1 SV=1//2.47844e-12
Solyc03g115680.2	731	252	1.8299	0.000219386	0.00627659	sp|Q9FLQ7|FH20_ARATH Formin-like protein 20 OS=Arabidopsis thaliana GN=FH20 PE=2 SV=3//0
Solyc11g066040.1	420.5	145	1.82909	0.000689081	0.0133675	sp|Q9SNC6|PUB13_ARATH U-box domain-containing protein 13 OS=Arabidopsis thaliana GN=PUB13 PE=1 SV=1//0
Solyc09g092160.2	335	115.5	1.82905	0.0010778	0.0181598	sp|Q9SCV3|BGAL9_ARATH Beta-galactosidase 9 OS=Arabidopsis thaliana GN=BGAL9 PE=2 SV=1//0
Solyc01g065720.2	2016.5	696	1.82851	9.51233e-05	0.00358476	sp|Q9LRZ5|PLDP1_ARATH Phospholipase D p1 OS=Arabidopsis thaliana GN=PLDP1 PE=2 SV=1//0
Solyc03g118010.2	2007.5	693	1.82828	8.7533e-05	0.00339129	sp|Q7KZF4|SND1_HUMAN Staphylococcal nuclease domain-containing protein 1 OS=Homo sapiens GN=SND1 PE=1 SV=1//1.72956e-142
Solyc07g026810.2	1028.5	355	1.82827	0.00011478	0.00402833	sp|Q6Y2X3|DJC14_HUMAN DnaJ homolog subfamily C member 14 OS=Homo sapiens GN=DNAJC14 PE=2 SV=2//2.62111e-17
Solyc05g026510.2	1251.5	432	1.82824	0.000104932	0.00379011	sp|Q8WVM7|STAG1_HUMAN Cohesin subunit SA-1 OS=Homo sapiens GN=STAG1 PE=1 SV=3//2.00425e-63
Solyc11g032130.1	301.5	104	1.82822	0.00187287	0.0262497	sp|Q9XG54|OPR1_SOLLC 12-oxophytodienoate reductase 1 OS=Solanum lycopersicum GN=OPR1 PE=1 SV=1//0
Solyc11g008340.1	1264.5	436.5	1.8282	0.000111125	0.0039455	sp|Q93YU5|EXOC4_ARATH Probable exocyst complex component 4 OS=Arabidopsis thaliana GN=SEC8 PE=1 SV=1//0
Solyc03g045060.2	481	166	1.82801	0.000589831	0.0119885	sp|Q5F3D1|ZCHC8_CHICK Zinc finger CCHC domain-containing protein 8 OS=Gallus gallus GN=ZCCHC8 PE=2 SV=1//1.00975e-19
Solyc03g096920.2	2159	745.5	1.82791	7.35206e-05	0.00304446	sp|Q6P5F9|XPO1_MOUSE Exportin-1 OS=Mus musculus GN=Xpo1 PE=1 SV=1//0
Solyc06g036300.2	352	121.5	1.82746	0.00125043	0.020048	sp|Q6R0H0|ASG4_ARATH Transcription factor ASG4 OS=Arabidopsis thaliana GN=ASG4 PE=2 SV=1//2.85851e-71
Solyc01g060080.2	921.5	318.5	1.82626	0.000152615	0.00487285	sp|Q5SP90|PP4R3_DANRE Serine/threonine-protein phosphatase 4 regulatory subunit 3 OS=Danio rerio GN=smek1 PE=1 SV=1//5.10398e-80
Solyc04g054190.2	570	197	1.82606	0.000551527	0.0115149	sp|P73627|Y1770_SYNY3 Uncharacterized protein sll1770 OS=Synechocystis sp. (strain PCC 6803 / Kazusa) GN=sll1770 PE=3 SV=1//4.52016e-163
Solyc10g024420.1	4170	1442	1.8259	0.000136871	0.00454162	sp|Q9M1C7|AB9C_ARATH ABC transporter C family member 9 OS=Arabidopsis thaliana GN=ABCC9 PE=2 SV=2//0
Solyc09g031650.2	2786	963.5	1.82571	6.32489e-05	0.00275176	-//-
Solyc02g082220.2	3079	1065	1.82549	7.9661e-05	0.00320818	sp|Q9SFU0|SC24A_ARATH Protein transport protein Sec24-like At3g07100 OS=Arabidopsis thaliana GN=At3g07100 PE=1 SV=2//0
Solyc05g054570.2	412	142.5	1.8247	0.000794079	0.0147166	sp|Q03606|YN02_CAEEL CRAL-TRIO domain-containing protein T23G5.2 OS=Caenorhabditis elegans GN=T23G5.2 PE=2 SV=3//4.20122e-11
Solyc01g097840.2	761.5	263.5	1.82452	0.000310381	0.00795043	sp|Q9CAV6|WNK1_ARATH Serine/threonine-protein kinase WNK1 OS=Arabidopsis thaliana GN=WNK1 PE=1 SV=1//0
Solyc08g075310.2	3455	1196	1.82437	6.80435e-05	0.00289143	sp|Q8L7A9|AP4E_ARATH AP-4 complex subunit epsilon OS=Arabidopsis thaliana GN=At1g31730 PE=1 SV=1//0
Solyc01g103230.2	201	69.5	1.82408	0.00420355	0.0460646	sp|Q69ZF3|GBA2_MOUSE Non-lysosomal glucosylceramidase OS=Mus musculus GN=Gba2 PE=2 SV=2//0
Solyc01g080200.2	289	100	1.82366	0.00350763	0.0408556	sp|Q9LUG9|MD33A_ARATH Mediator of RNA polymerase II transcription subunit 33A OS=Arabidopsis thaliana GN=MED33A PE=1 SV=1//0
Solyc10g011980.2	1081.5	374.5	1.82363	0.000166534	0.00517711	sp|Q8GUH2|Y1015_ARATH Uncharacterized protein At1g01500 OS=Arabidopsis thaliana GN=At1g01500 PE=2 SV=1//7.69273e-116
Solyc05g014640.2	338	117	1.82332	0.00105627	0.0179363	-//-
Solyc02g081680.2	450.5	156	1.82309	0.000614415	0.0123578	sp|Q9ZPV5|NOC2L_ARATH Nucleolar complex protein 2 homolog OS=Arabidopsis thaliana GN=At2g18220 PE=2 SV=2//0
Solyc01g096950.2	218	75.5	1.82191	0.00332472	0.0393807	sp|Q8BX09|RBBP5_MOUSE Retinoblastoma-binding protein 5 OS=Mus musculus GN=Rbbp5 PE=1 SV=2//4.97459e-67
Solyc02g086500.2	515	178.5	1.82187	0.000457525	0.0103151	sp|A2AKG8|FOCAD_MOUSE Focadhesin OS=Mus musculus GN=Focad PE=2 SV=1//7.06743e-10
Solyc09g009940.2	421	146	1.82089	0.000677106	0.0132274	sp|P37107|SR54C_ARATH Signal recognition particle 54 kDa protein, chloroplastic OS=Arabidopsis thaliana GN=FFC PE=1 SV=1//0
Solyc01g088370.2	5842.5	2028	1.82048	8.25172e-05	0.00327378	sp|P56821|EIF3B_TOBAC Eukaryotic translation initiation factor 3 subunit B OS=Nicotiana tabacum GN=TIF3B1 PE=2 SV=1//0
Solyc11g011120.1	441	153	1.82033	0.000872442	0.0156503	-//-
Solyc03g097160.2	662.5	230	1.81969	0.000401953	0.00949437	sp|Q5U2W5|TBL3_RAT Transducin beta-like protein 3 OS=Rattus norvegicus GN=Tbl3 PE=2 SV=1//1.0822e-178
Solyc01g096700.2	4327.5	1503	1.81961	6.74696e-05	0.00288117	sp|Q6P2Y3|DNJC2_XENTR DnaJ homolog subfamily C member 2 OS=Xenopus tropicalis GN=dnajc2 PE=2 SV=2//1.03312e-11
Solyc06g076350.2	574.5	199.5	1.81922	0.000478829	0.0105985	sp|Q940D0|ARR1_ARATH Two-component response regulator ARR1 OS=Arabidopsis thaliana GN=ARR1 PE=1 SV=2//4.63578e-20
Solyc02g070460.2	312.5	108.5	1.81887	0.00138989	0.0214293	sp|Q8LGH4|CUL4_ARATH Cullin-4 OS=Arabidopsis thaliana GN=CUL4 PE=1 SV=1//0
Solyc04g071770.2	1285	446.5	1.81874	0.000439685	0.0100426	sp|Q70II3|EF110_ARATH Ethylene-responsive transcription factor ERF110 OS=Arabidopsis thaliana GN=ERF110 PE=2 SV=2//1.2248e-25
Solyc12g099280.1	216	75	1.81819	0.0028346	0.0350785	sp|Q5U317|FIP1_RAT Pre-mRNA 3&apos;-end-processing factor FIP1 OS=Rattus norvegicus GN=Fip1l1 PE=1 SV=1//1.09845e-11
Solyc10g078480.1	643	223.5	1.81793	0.000310208	0.00795043	sp|Q9BT22|ALG1_HUMAN Chitobiosyldiphosphodolichol beta-mannosyltransferase OS=Homo sapiens GN=ALG1 PE=1 SV=2//5.40661e-107
Solyc02g062670.2	325	113	1.81688	0.00151147	0.0227673	sp|Q6Z2G9|TLP5_ORYSJ Tubby-like F-box protein 5 OS=Oryza sativa subsp. japonica GN=TULP5 PE=2 SV=1//4.14699e-167
Solyc03g111410.2	188.5	65.5	1.81685	0.00355484	0.0411704	sp|Q5N6V0|Y1054_ORYSJ B3 domain-containing protein Os01g0905400 OS=Oryza sativa subsp. japonica GN=Os01g0905400 PE=2 SV=1//5.32566e-14
Solyc11g072320.1	802	279	1.81685	0.000204242	0.00594135	sp|Q6AXX4|SAS10_RAT Something about silencing protein 10 OS=Rattus norvegicus GN=Utp3 PE=2 SV=1//4.84068e-14
Solyc05g010180.2	290.5	101	1.81679	0.00220547	0.0293907	sp|Q2VEX9|CRTSO_DAUCA Prolycopene isomerase, chloroplastic OS=Daucus carota GN=CRTISO PE=2 SV=1//4.17928e-50
Solyc06g069570.2	1839	640	1.81657	0.00105292	0.0178883	sp|Q9S7P9|SNP33_ARATH SNAP25 homologous protein SNAP33 OS=Arabidopsis thaliana GN=SNAP33 PE=1 SV=1//2.28057e-112
Solyc05g010080.2	187	65	1.81636	0.00443752	0.0477878	-//-
Solyc02g082470.2	1223.5	426	1.81577	0.000119533	0.0041448	sp|P32361|IRE1_YEAST Serine/threonine-protein kinase/endoribonuclease IRE1 OS=Saccharomyces cerevisiae (strain ATCC 204508 / S288c) GN=IRE1 PE=1 SV=2//2.60997e-77
Solyc06g076020.2	3895	1356.5	1.81565	0.00192749	0.0267773	sp|P24629|HSP71_SOLLC Heat shock cognate 70 kDa protein 1 OS=Solanum lycopersicum GN=HSC-I PE=2 SV=1//0
Solyc02g021470.2	917.5	319.5	1.81547	0.000181732	0.00546612	sp|Q8LGH4|CUL4_ARATH Cullin-4 OS=Arabidopsis thaliana GN=CUL4 PE=1 SV=1//0
Solyc06g008040.2	1028	358	1.81543	0.00017785	0.00539444	sp|A1A5G0|CLAP1_XENTR CLIP-associating protein 1 OS=Xenopus tropicalis GN=clasp1 PE=1 SV=1//1.53284e-28
Solyc09g082800.2	672	234	1.81536	0.000334961	0.00842467	sp|O14305|SID1_SCHPO Serine/threonine-protein kinase sid1 OS=Schizosaccharomyces pombe (strain 972 / ATCC 24843) GN=sid1 PE=1 SV=1//3.13337e-18
Solyc10g085060.1	527	183.5	1.81527	0.000487225	0.0106927	-//-
Solyc11g005640.1	250	87	1.81523	0.00390428	0.0438694	sp|P0CH33|UBQ11_ARATH Polyubiquitin 11 OS=Arabidopsis thaliana GN=UBQ11 PE=1 SV=1//1.91844e-67
Solyc08g061820.2	1858.5	647.5	1.81498	0.000130821	0.00441077	sp|Q9SMY8|FBL15_ARATH F-box/LRR-repeat protein 15 OS=Arabidopsis thaliana GN=FBL15 PE=1 SV=2//0
Solyc11g012140.1	2304.5	803	1.81482	7.84797e-05	0.00317166	sp|Q8BU30|SYIC_MOUSE Isoleucine--tRNA ligase, cytoplasmic OS=Mus musculus GN=Iars PE=2 SV=2//0
Solyc03g123740.2	356	124	1.81441	0.00158332	0.0234122	sp|Q9C8M9|SRF6_ARATH Protein STRUBBELIG-RECEPTOR FAMILY 6 OS=Arabidopsis thaliana GN=SRF6 PE=1 SV=1//1.63635e-60
Solyc04g010290.2	224	78	1.81415	0.0028422	0.03516	sp|Q5QQ56|XYLT1_CANFA Xylosyltransferase 1 OS=Canis familiaris GN=XYLT1 PE=2 SV=1//1.20536e-10
Solyc06g051310.2	5797.5	2021.5	1.81395	6.54479e-05	0.00282329	sp|Q0WNJ6|CLAH1_ARATH Clathrin heavy chain 1 OS=Arabidopsis thaliana GN=CHC1 PE=1 SV=1//0
Solyc02g080650.2	279.5	97.5	1.81194	0.00186625	0.0261936	sp|Q55EI6|ATX10_DICDI Ataxin-10 homolog OS=Dictyostelium discoideum GN=atxn10 PE=3 SV=1//1.56782e-17
Solyc07g047760.1	437	152.5	1.81191	0.000676508	0.0132232	sp|Q9SU30|CPR30_ARATH F-box protein CPR30 OS=Arabidopsis thaliana GN=CPR30 PE=1 SV=2//3.2987e-24
Solyc05g054630.2	636	222	1.81185	0.000359288	0.00880445	sp|Q9FNA4|ELP1_ARATH Elongator complex protein 1 OS=Arabidopsis thaliana GN=ELP1 PE=1 SV=1//0
Solyc07g064950.2	603	210.5	1.81168	0.000463231	0.0104099	sp|Q8S9L5|TIG_ARATH Trigger factor-like protein TIG OS=Arabidopsis thaliana GN=TIG PE=2 SV=1//0
Solyc02g069400.2	205	71.5	1.81164	0.00337864	0.0397942	-//-
Solyc04g078870.2	780.5	272.5	1.81164	0.00064328	0.0127639	sp|Q2LZZ7|TRC_DROPS Serine/threonine-protein kinase tricorner OS=Drosophila pseudoobscura pseudoobscura GN=trc PE=3 SV=1//1.32754e-143
Solyc11g020810.1	1993	696.5	1.81056	0.000113387	0.00400375	sp|Q4WVH3|SPB1_ASPFU AdoMet-dependent rRNA methyltransferase spb1 OS=Neosartorya fumigata (strain ATCC MYA-4609 / Af293 / CBS 101355 / FGSC A1100) GN=spb1 PE=3 SV=1//5.23065e-10
Solyc11g013190.1	1478	516.5	1.81055	0.000116107	0.00404787	sp|Q8L751|ORP1C_ARATH Oxysterol-binding protein-related protein 1C OS=Arabidopsis thaliana GN=ORP1C PE=2 SV=1//1.73499e-107
Solyc06g084210.2	3472	1213.5	1.81049	6.82991e-05	0.00289874	sp|Q9M291|SC24C_ARATH Protein transport protein Sec24-like CEF OS=Arabidopsis thaliana GN=CEF PE=1 SV=3//0
Solyc03g110900.2	2572	899	1.81036	8.26188e-05	0.00327406	sp|F6QV99|ATAD1_BOVIN ATPase family AAA domain-containing protein 1 OS=Bos taurus GN=ATAD1 PE=2 SV=2//1.7508e-69
Solyc11g005450.1	1582	553	1.81016	0.000114929	0.00402949	sp|F4KFC7|MD26C_ARATH Probable mediator of RNA polymerase II transcription subunit 26c OS=Arabidopsis thaliana GN=MED26C PE=2 SV=1//3.38908e-81
Solyc06g007320.2	3112	1088	1.81005	6.89867e-05	0.00291065	sp|P93028|UBE11_ARATH Ubiquitin-activating enzyme E1 1 OS=Arabidopsis thaliana GN=UBA1 PE=1 SV=1//0
Solyc03g122370.2	756.5	264.5	1.80955	0.000285864	0.00755504	sp|Q7PC79|XPOT_ARATH Exportin-T OS=Arabidopsis thaliana GN=PSD PE=2 SV=1//1.91562e-37
Solyc01g006170.2	1004	351.5	1.80778	0.000356863	0.00876815	sp|Q9LUJ5|EBP2_ARATH Probable rRNA-processing protein EBP2 homolog OS=Arabidopsis thaliana GN=At3g22660 PE=2 SV=1//3.12737e-82
Solyc03g006570.2	1176.5	412	1.80746	0.000138198	0.00456688	sp|Q9FNI6|SM3L2_ARATH Putative SWI/SNF-related matrix-associated actin-dependent regulator of chromatin subfamily A member 3-like 2 OS=Arabidopsis thaliana GN=At5g22750 PE=2 SV=1//1.86231e-97
Solyc03g025600.2	484	169.5	1.8069	0.00137173	0.0212873	sp|Q6P988|NOTUM_HUMAN Protein notum homolog OS=Homo sapiens GN=NOTUM PE=2 SV=2//1.38071e-17
Solyc07g020710.2	268.5	94	1.8067	0.00209523	0.0283777	sp|Q9SZD1|TCX5_ARATH Protein tesmin/TSO1-like CXC 5 OS=Arabidopsis thaliana GN=TCX5 PE=1 SV=1//7.78193e-156
Solyc03g025450.2	228.5	80	1.80637	0.0030353	0.0369295	sp|Q94A51|PUB32_ARATH U-box domain-containing protein 32 OS=Arabidopsis thaliana GN=PUB32 PE=2 SV=1//2.1491e-32
Solyc02g069260.2	1175.5	412	1.80623	0.00172617	0.0248094	sp|Q9SHF3|AGO2_ARATH Protein argonaute 2 OS=Arabidopsis thaliana GN=AGO2 PE=1 SV=1//0
Solyc08g013860.2	1288	451.5	1.80604	0.000125071	0.00427696	sp|P37221|MAOM_SOLTU NAD-dependent malic enzyme 62 kDa isoform, mitochondrial OS=Solanum tuberosum PE=1 SV=1//0
Solyc09g092240.2	1103.5	387	1.80533	0.000136174	0.0045301	sp|Q5XG71|UTP20_MOUSE Small subunit processome component 20 homolog OS=Mus musculus GN=Utp20 PE=2 SV=2//1.01819e-18
Solyc05g056580.2	6015.5	2110.5	1.80505	6.84478e-05	0.0029015	sp|Q8L7V3|PMTQ_ARATH Probable methyltransferase PMT26 OS=Arabidopsis thaliana GN=At5g64030 PE=1 SV=1//0
Solyc01g110130.2	630	221	1.80468	0.00269353	0.033926	sp|P29458|MCM4_SCHPO DNA replication licensing factor mcm4 OS=Schizosaccharomyces pombe (strain 972 / ATCC 24843) GN=mcm4 PE=1 SV=2//0
Solyc02g036360.1	352	123.5	1.80393	0.00107672	0.0181503	sp|Q3ZBZ8|STIP1_BOVIN Stress-induced-phosphoprotein 1 OS=Bos taurus GN=STIP1 PE=2 SV=1//3.99797e-10
Solyc05g008380.2	1084.5	381	1.80281	0.000377205	0.0091147	-//-
Solyc11g007660.1	918	322.5	1.80277	0.000559888	0.0116461	-//-
Solyc06g082200.2	381.5	134	1.80241	0.00101167	0.0174526	sp|P69735|RB3GP_RAT Rab3 GTPase-activating protein catalytic subunit (Fragments) OS=Rattus norvegicus GN=Rab3gap1 PE=1 SV=2//1.76328e-39
Solyc09g008100.2	348.5	122.5	1.80124	0.00110572	0.0184775	sp|Q8LJT8|TKI1_ARATH TSL-kinase interacting protein 1 OS=Arabidopsis thaliana GN=TKI1 PE=1 SV=2//0
Solyc07g008880.2	4663	1640.5	1.80105	7.26055e-05	0.00302596	sp|Q99PV0|PRP8_MOUSE Pre-mRNA-processing-splicing factor 8 OS=Mus musculus GN=Prpf8 PE=1 SV=2//0
Solyc04g076030.1	831.5	292.5	1.80081	0.000269282	0.00724951	sp|Q9FY69|BH143_ARATH Transcription factor bHLH143 OS=Arabidopsis thaliana GN=BHLH143 PE=2 SV=1//1.51539e-23
Solyc04g076180.2	597	210	1.80069	0.000400375	0.00948293	sp|F4IAE9|Y1591_ARATH ATPase family AAA domain-containing protein At1g05910 OS=Arabidopsis thaliana GN=At1g05910 PE=2 SV=1//0
Solyc05g050600.2	1997.5	703	1.80042	0.000118717	0.00412064	sp|Q39828|SDL5A_SOYBN Dynamin-related protein 5A OS=Glycine max PE=2 SV=1//0
Solyc02g070100.2	998.5	351.5	1.79985	0.000226998	0.00643593	sp|Q9SW44|RH16_ARATH DEAD-box ATP-dependent RNA helicase 16 OS=Arabidopsis thaliana GN=RH16 PE=2 SV=1//0
Solyc01g080460.2	9013.5	3174	1.79976	0.00220133	0.0293581	sp|Q42910|PPDK_MESCR Pyruvate, phosphate dikinase, chloroplastic OS=Mesembryanthemum crystallinum GN=PPD PE=2 SV=1//0
Solyc11g008700.1	627.5	221	1.79895	0.000323786	0.00821307	sp|O43719|HTSF1_HUMAN HIV Tat-specific factor 1 OS=Homo sapiens GN=HTATSF1 PE=1 SV=1//9.99146e-34
Solyc09g090810.1	223	78.5	1.7985	0.00295729	0.0362218	sp|Q9T0G7|SUVH9_ARATH Probable histone-lysine N-methyltransferase, H3 lysine-9 specific SUVH9 OS=Arabidopsis thaliana GN=SUVH9 PE=2 SV=1//0
Solyc02g021650.2	1573	554.5	1.79802	0.000152785	0.00487378	sp|Q6E7D1|DDB1_SOLCE DNA damage-binding protein 1 OS=Solanum cheesmanii GN=DDB1 PE=3 SV=1//0
Solyc01g080240.2	1377	485.5	1.79771	0.000130229	0.00440882	sp|Q8W4J2|MPK16_ARATH Mitogen-activated protein kinase 16 OS=Arabidopsis thaliana GN=MPK16 PE=2 SV=2//0
Solyc02g078210.2	444	156.5	1.79751	0.00123366	0.0198964	sp|Q8VY10|UBC24_ARATH Probable ubiquitin-conjugating enzyme E2 24 OS=Arabidopsis thaliana GN=UBC24 PE=2 SV=1//0
Solyc08g007750.2	268	94.5	1.79637	0.00256938	0.0328831	sp|Q0DA50|C3H45_ORYSJ Zinc finger CCCH domain-containing protein 45 OS=Oryza sativa subsp. japonica GN=Os06g0677700 PE=2 SV=1//4.78464e-36
Solyc04g064550.1	858.5	303	1.79605	0.000268876	0.00724951	sp|Q9SDQ3|SCL1_ARATH Scarecrow-like protein 1 OS=Arabidopsis thaliana GN=SCL1 PE=2 SV=1//0
Solyc06g068460.2	1517	535.5	1.79602	0.00275121	0.0343283	sp|Q9SAH7|WRK40_ARATH Probable WRKY transcription factor 40 OS=Arabidopsis thaliana GN=WRKY40 PE=1 SV=1//6.18193e-81
Solyc06g036070.2	249.5	88	1.79588	0.00250993	0.0324137	sp|Q8LF97|ASK21_ARATH SKP1-like protein 21 OS=Arabidopsis thaliana GN=ASK21 PE=2 SV=1//1.08093e-132
Solyc02g021420.2	1694.5	598.5	1.79522	0.000121048	0.00418477	sp|O65570|VILI4_ARATH Villin-4 OS=Arabidopsis thaliana GN=VLN4 PE=1 SV=1//0
Solyc03g119790.2	764.5	270	1.79505	0.000262282	0.0071242	sp|Q557M8|T2EA_DICDI General transcription factor IIE subunit 1 OS=Dictyostelium discoideum GN=gtf2e1-1 PE=3 SV=1//5.33522e-14
Solyc03g083410.2	320	113	1.79452	0.00137209	0.0212873	sp|Q9SUE7|ATX4_ARATH Histone-lysine N-methyltransferase ATX4 OS=Arabidopsis thaliana GN=ATX4 PE=2 SV=3//4.00575e-16
Solyc04g008620.2	501	177	1.79428	0.000641666	0.0127551	sp|Q9BSJ8|ESYT1_HUMAN Extended synaptotagmin-1 OS=Homo sapiens GN=ESYT1 PE=1 SV=1//2.058e-13
Solyc12g021230.1	730	258	1.794	0.000479838	0.0106112	sp|Q5YLB4|GYRB_NICBE DNA gyrase subunit B, chloroplastic/mitochondrial OS=Nicotiana benthamiana GN=GYRB PE=2 SV=1//0
Solyc01g094330.2	383.5	135.5	1.79391	0.00115675	0.0190201	-//-
Solyc03g115590.2	669	236.5	1.79359	0.000547561	0.0114723	-//-
Solyc10g076480.1	315.5	111.5	1.79335	0.00465684	0.0492455	sp|Q84KJ6|AMT31_ORYSJ Ammonium transporter 3 member 1 OS=Oryza sativa subsp. japonica GN=AMT3-1 PE=2 SV=1//0
Solyc07g041930.2	605	214	1.79268	0.000448869	0.0101801	-//-
Solyc07g018100.2	189.5	67	1.79188	0.00397727	0.0444304	sp|Q54GS1|CL16A_DICDI Protein CLEC16A homolog OS=Dictyostelium discoideum GN=DDB_G0289943 PE=3 SV=1//1.64457e-63
Solyc09g090840.2	181	64	1.79166	0.00446418	0.0480283	sp|B9SQR9|GATB_RICCO Glutamyl-tRNA(Gln) amidotransferase subunit B, chloroplastic/mitochondrial OS=Ricinus communis GN=GATB PE=3 SV=1//0
Solyc06g074310.2	253	89.5	1.79162	0.00263641	0.0334408	sp|Q54ZW0|PHG1B_DICDI Putative phagocytic receptor 1b OS=Dictyostelium discoideum GN=phg1b PE=2 SV=1//5.6911e-125
Solyc06g063410.2	603	213.5	1.79128	0.000357179	0.00876815	sp|Q5LUP9|CLPX_RUEPO ATP-dependent Clp protease ATP-binding subunit ClpX OS=Ruegeria pomeroyi (strain ATCC 700808 / DSM 15171 / DSS-3) GN=clpX PE=3 SV=1//1.03294e-131
Solyc01g079720.2	1032	365.5	1.79113	0.000175296	0.0053366	sp|P46014|P2C70_ARATH Protein phosphatase 2C 70 OS=Arabidopsis thaliana GN=KAPP PE=1 SV=2//0
Solyc05g015930.2	2343	830	1.79102	0.000124428	0.00426704	-//-
Solyc03g123530.2	1125	398.5	1.79094	0.000220309	0.0062978	sp|Q03701|CEBPZ_HUMAN CCAAT/enhancer-binding protein zeta OS=Homo sapiens GN=CEBPZ PE=1 SV=3//1.69963e-109
Solyc09g005860.2	521	184.5	1.79092	0.000636537	0.0126997	sp|Q6AWW5|Y5262_ARATH Ankyrin repeat-containing protein At5g02620 OS=Arabidopsis thaliana GN=At5g02620 PE=1 SV=1//0
Solyc11g066770.1	439	155.5	1.79042	0.000695035	0.0134414	sp|Q8LPK4|AP2A2_ARATH AP-2 complex subunit alpha-2 OS=Arabidopsis thaliana GN=ALPHAC-AD PE=1 SV=1//2.67406e-172
Solyc10g044450.1	382.5	135.5	1.79014	0.000896195	0.0159526	sp|Q9BZI7|REN3B_HUMAN Regulator of nonsense transcripts 3B OS=Homo sapiens GN=UPF3B PE=1 SV=1//3.01954e-20
Solyc04g011350.2	602.5	213.5	1.79008	0.00105864	0.0179415	sp|Q54JE4|ODO1_DICDI 2-oxoglutarate dehydrogenase, mitochondrial OS=Dictyostelium discoideum GN=ogdh PE=3 SV=1//0
Solyc06g071160.2	286.5	101.5	1.78968	0.00297516	0.0364021	sp|Q9LV16|B3GTJ_ARATH Probable beta-1,3-galactosyltransferase 19 OS=Arabidopsis thaliana GN=B3GALT19 PE=2 SV=2//0
Solyc04g055120.2	1936.5	687	1.78888	0.000149729	0.00479837	sp|Q94FB9|AB1D_ARATH ABC transporter D family member 1 OS=Arabidopsis thaliana GN=ABCC1 PE=1 SV=1//0
Solyc04g076520.1	1251	444	1.78815	0.00031997	0.00814398	sp|Q8RWD6|FB271_ARATH F-box protein At5g39450 OS=Arabidopsis thaliana GN=At5g39450 PE=2 SV=1//0
Solyc07g043160.1	304.5	108	1.78812	0.00218619	0.0292237	sp|Q66PF3|UFOG3_FRAAN Putative UDP-glucose flavonoid 3-O-glucosyltransferase 3 OS=Fragaria ananassa GN=GT3 PE=2 SV=1//4.18694e-131
Solyc07g042380.2	1072	380.5	1.78798	0.000152142	0.00486673	sp|Q5ZKD5|RRP12_CHICK RRP12-like protein OS=Gallus gallus GN=RRP12 PE=2 SV=1//3.10815e-91
Solyc09g007870.2	3499.5	1242.5	1.78781	8.00445e-05	0.00321244	sp|Q9S814|EIN2_ARATH Ethylene-insensitive protein 2 OS=Arabidopsis thaliana GN=EIN2 PE=1 SV=1//0
Solyc05g013040.2	866	307.5	1.78734	0.000246541	0.00681722	sp|Q42510|GNOM_ARATH ARF guanine-nucleotide exchange factor GNOM OS=Arabidopsis thaliana GN=GN PE=1 SV=1//0
Solyc11g020040.1	2707	961.5	1.78721	0.000159469	0.00502233	sp|Q9LTX9|HSP7G_ARATH Heat shock 70 kDa protein 7, chloroplastic OS=Arabidopsis thaliana GN=HSP70-7 PE=1 SV=1//0
Solyc01g111340.2	2058.5	731.5	1.78649	0.00238516	0.0311356	sp|P26514|XYNA_STRLI Endo-1,4-beta-xylanase A OS=Streptomyces lividans GN=xlnA PE=1 SV=2//4.15479e-27
Solyc01g080430.2	2258.5	803	1.78574	0.000114114	0.00400901	sp|Q0WPJ7|RF298_ARATH Putative E3 ubiquitin-protein ligase RF298 OS=Arabidopsis thaliana GN=RF298 PE=2 SV=1//9.31788e-151
Solyc02g079850.2	798.5	284	1.78492	0.000266971	0.00721529	sp|O13821|VPS27_SCHPO Vacuolar protein sorting-associated protein 27 OS=Schizosaccharomyces pombe (strain 972 / ATCC 24843) GN=sst4 PE=2 SV=1//4.37327e-07
Solyc01g109970.2	457	162.5	1.7849	0.000669057	0.0131368	sp|A4IHD2|ARIP4_XENTR Helicase ARIP4 OS=Xenopus tropicalis GN=rad54l2 PE=2 SV=1//3.49363e-34
Solyc01g096160.2	454	161.5	1.7843	0.000748461	0.0141664	sp|Q9LNJ9|FKGP_ARATH Bifunctional fucokinase/fucose pyrophosphorylase OS=Arabidopsis thaliana GN=FKGP PE=1 SV=2//0
Solyc02g078900.2	1318.5	469.5	1.78342	0.000158647	0.00500553	sp|O80874|NDA2_ARATH Alternative NAD(P)H dehydrogenase 2, mitochondrial OS=Arabidopsis thaliana GN=NDA2 PE=1 SV=1//0
Solyc01g008770.2	594	211.5	1.78316	0.000428447	0.00988604	sp|Q9P2F6|RHG20_HUMAN Rho GTPase-activating protein 20 OS=Homo sapiens GN=ARHGAP20 PE=1 SV=2//4.42746e-12
Solyc04g049950.1	511	182	1.78263	0.000601644	0.0121644	-//-
Solyc09g065340.2	445	158.5	1.78245	0.000733855	0.0139816	sp|Q9Z0E3|AIRE_MOUSE Autoimmune regulator OS=Mus musculus GN=Aire PE=1 SV=1//7.32481e-10
[truncated: 1,028 more rows]

## Sheet: Down
Supplementary Table S4 Global digital gene expression profiling data.
Gene_id	Readcount_SlOX	Readcount_WT	log2FoldChange	pval	p.adj	Blast swiss prot
Solyc04g051820.2	1191	3467.5	-1.24763	0.00447072	0.0480495	-//-
Solyc06g076320.1	1420	4333	-1.31539	0.00316204	0.038084	-//-
Solyc12g006970.1	866.5	2653	-1.32022	0.00390953	0.0439141	-//-
Solyc07g063930.2	1712	5248.5	-1.32215	0.00473098	0.0497866	sp|Q9LHQ6|OCT4_ARATH Organic cation/carnitine transporter 4 OS=Arabidopsis thaliana GN=OCT4 PE=2 SV=1//2.5735e-56
Solyc11g010500.1	2337.5	7239.5	-1.33686	0.00405474	0.0449195	sp|Q9SJY5|PUMP5_ARATH Mitochondrial uncoupling protein 5 OS=Arabidopsis thaliana GN=PUMP5 PE=2 SV=1//2.09617e-150
Solyc03g113480.1	428	1334	-1.34583	0.00376512	0.0428332	-//-
Solyc01g067900.2	713	2227.5	-1.3493	0.00268447	0.0338365	sp|Q8L9P8|RLF33_ARATH Protein RALF-like 33 OS=Arabidopsis thaliana GN=RALFL33 PE=2 SV=1//1.21363e-27
Solyc05g012020.2	4113	12856.5	-1.35019	0.00405378	0.0449195	sp|Q39685|CMB1_DIACA MADS-box protein CMB1 OS=Dianthus caryophyllus GN=CMB1 PE=2 SV=1//2.78498e-95
Solyc06g060680.1	382.5	1198	-1.35282	0.00372551	0.0425782	sp|Q9LSV3|WAKLS_ARATH Putative wall-associated receptor kinase-like 16 OS=Arabidopsis thaliana GN=WAKL16 PE=3 SV=1//2.67046e-31
Solyc10g080370.1	5479	17273.5	-1.36254	0.00220937	0.0294201	-//-
Solyc01g065980.2	6056.5	19144.5	-1.36634	0.00371229	0.042469	sp|P42736|RAP23_ARATH Ethylene-responsive transcription factor RAP2-3 OS=Arabidopsis thaliana GN=RAP2-3 PE=1 SV=2//2.83816e-41
Solyc08g076970.2	286	907	-1.37072	0.00463402	0.0490612	sp|P54638|ARGE_DICDI Acetylornithine deacetylase OS=Dictyostelium discoideum GN=argE PE=1 SV=2//1.00277e-139
Solyc04g007500.1	2625.5	8344.5	-1.37418	0.00260951	0.0332298	sp|Q9ZT50|RHA2A_ARATH E3 ubiquitin-protein ligase RHA2A OS=Arabidopsis thaliana GN=RHA2A PE=1 SV=1//5.16878e-44
Solyc11g068770.1	796	2547	-1.38382	0.00239605	0.0312165	sp|Q9FMS6|CAF1K_ARATH Probable CCR4-associated factor 1 homolog 11 OS=Arabidopsis thaliana GN=CAF1-11 PE=2 SV=1//2.33085e-140
Solyc07g049360.2	929	2974	-1.38453	0.00231026	0.0303901	sp|P55857|SUMO1_ORYSJ Small ubiquitin-related modifier 1 OS=Oryza sativa subsp. japonica GN=SUMO1 PE=1 SV=1//4.34352e-52
Solyc06g009140.2	3053	9788	-1.38674	0.00265926	0.0336287	sp|Q39644|LEA5_CITSI Late embryogenesis abundant protein Lea5 OS=Citrus sinensis GN=LEA5 PE=2 SV=1//4.18716e-16
Solyc04g051360.2	563	1805.5	-1.387	0.00287644	0.0355112	sp|Q9FGF8|ABR1_ARATH Ethylene-responsive transcription factor ABR1 OS=Arabidopsis thaliana GN=ABR1 PE=2 SV=1//1.58628e-18
Solyc06g075830.1	468	1504.5	-1.39047	0.00416185	0.0457843	sp|P35057|H4_SOLLC Histone H4 OS=Solanum lycopersicum PE=3 SV=2//2.66902e-51
Solyc03g080160.2	1883	6116	-1.40548	0.0027166	0.0340926	sp|Q94JX9|NACA2_ARATH Nascent polypeptide-associated complex subunit alpha-like protein 2 OS=Arabidopsis thaliana GN=At3g49470 PE=2 SV=2//2.57985e-57
Solyc03g082720.2	1484.5	4829.5	-1.40781	0.00217369	0.0291239	sp|Q2V3E2|YIPL5_ARATH Protein yippee-like At4g27740 OS=Arabidopsis thaliana GN=At4g27740 PE=3 SV=1//2.53706e-36
Solyc07g042170.2	1082	3534	-1.41349	0.00344857	0.0403711	sp|Q9LMA8|TI10A_ARATH Protein TIFY 10A OS=Arabidopsis thaliana GN=TIFY10A PE=1 SV=1//1.0411e-37
Solyc01g109070.2	380	1245	-1.41779	0.00271482	0.0340827	sp|Q6VUC1|DPH3_CRIGR DPH3 homolog OS=Cricetulus griseus GN=DPH3 PE=3 SV=1//6.12896e-18
Solyc07g063640.1	600.5	1971.5	-1.42087	0.00400841	0.0446192	-//-
Solyc05g053760.2	1527	5028.5	-1.42534	0.00136513	0.0212269	sp|Q9SDN0|DNJ20_ARATH Chaperone protein dnaJ 20, chloroplastic OS=Arabidopsis thaliana GN=ATJ20 PE=2 SV=2//2.47585e-52
Solyc02g064730.2	9119.5	30092.5	-1.42835	0.00158273	0.0234122	sp|O64818|Y2309_ARATH Uncharacterized protein At2g23090 OS=Arabidopsis thaliana GN=At2g23090 PE=1 SV=1//4.04136e-36
Solyc02g062390.2	1384	4573	-1.43021	0.00194018	0.0268995	-//-
Solyc02g076820.2	1464.5	4873	-1.44031	0.00201096	0.0275444	-//-
Solyc01g096270.2	3338.5	11150.5	-1.44579	0.00195327	0.0270054	sp|P40934|CYB5_BRAOB Cytochrome b5 OS=Brassica oleracea var. botrytis GN=CYB5 PE=1 SV=1//1.79145e-28
Solyc12g010320.1	8115.5	27139	-1.44759	0.00105226	0.0178858	sp|Q46036|BLC_CITFR Outer membrane lipoprotein blc OS=Citrobacter freundii PE=3 SV=1//3.35081e-26
Solyc01g088660.2	1222.5	4092.5	-1.44905	0.00388733	0.0437498	-//-
Solyc08g081190.2	11472	38537.5	-1.45412	0.00102726	0.0176076	sp|Q08451|PIP1_SOLLC Probable aquaporin PIP-type pTOM75 OS=Solanum lycopersicum PE=2 SV=1//0
Solyc11g006360.1	869	2929.5	-1.45909	0.00223966	0.0296979	-//-
Solyc03g094080.2	1956	6607.5	-1.46213	0.00171574	0.0247064	sp|O14327|PAB2_SCHPO Polyadenylate-binding protein 2 OS=Schizosaccharomyces pombe (strain 972 / ATCC 24843) GN=pab2 PE=2 SV=1//7.18004e-30
Solyc07g006880.1	639.5	2175.5	-1.47215	0.0036975	0.0423277	sp|Q39261|ZFP2_ARATH Zinc finger protein 2 OS=Arabidopsis thaliana GN=ZFP2 PE=2 SV=1//9.75344e-20
Solyc01g112110.2	338.5	1152	-1.47259	0.00468681	0.0494962	-//-
Solyc11g056680.1	387	1318.5	-1.47421	0.00345809	0.040426	sp|Q00874|DR100_ARATH DNA-damage-repair/toleration protein DRT100 OS=Arabidopsis thaliana GN=DRT100 PE=2 SV=2//7.68146e-145
Solyc10g049970.1	423	1446.5	-1.47957	0.00287797	0.0355112	sp|Q2N5X0|KYNB_ERYLH Kynurenine formamidase OS=Erythrobacter litoralis (strain HTCC2594) GN=kynB PE=3 SV=1//1.70441e-19
Solyc06g075960.1	1367.5	4677.5	-1.4801	0.00333659	0.0394598	sp|P35057|H4_SOLLC Histone H4 OS=Solanum lycopersicum PE=3 SV=2//2.66902e-51
Solyc11g011210.1	4149	14208.5	-1.48188	0.000821381	0.0150616	sp|P47926|RSI1_SOLLC Protein RSI-1 OS=Solanum lycopersicum GN=RSI-1 PE=2 SV=1//8.69764e-54
Solyc01g099040.2	887	3049	-1.48719	0.00176188	0.0251675	sp|Q3MKY2|AAE_RAUSE Acetylajmalan esterase OS=Rauvolfia serpentina GN=AAE PE=1 SV=1//7.3743e-80
Solyc07g056420.2	3504	12110	-1.49508	0.00223824	0.0296979	sp|Q03666|GSTX4_TOBAC Probable glutathione S-transferase OS=Nicotiana tabacum PE=2 SV=1//3.08054e-132
Solyc04g005100.2	1958	6774.5	-1.49666	0.00173371	0.0248312	sp|Q2V9B0|MY1R1_SOLTU Transcription factor MYB1R1 OS=Solanum tuberosum PE=2 SV=1//1.40683e-37
Solyc11g072890.1	813.5	2817.5	-1.49805	0.00190767	0.0266084	-//-
Solyc05g016060.2	461.5	1605.5	-1.50437	0.00126586	0.0201343	-//-
Solyc12g056100.1	5320.5	18679	-1.51775	0.00232863	0.0305622	sp|Q94F47|UBC28_ARATH Ubiquitin-conjugating enzyme E2 28 OS=Arabidopsis thaliana GN=UBC28 PE=2 SV=1//4.81843e-105
Solyc01g104710.2	191.5	676	-1.52511	0.00196226	0.0271081	-//-
Solyc09g013070.2	246	869	-1.52625	0.00162363	0.0238053	sp|Q2QDF6|DET2_GOSHI Steroid 5-alpha-reductase DET2 OS=Gossypium hirsutum GN=DET2 PE=1 SV=1//1.25781e-40
Solyc08g080640.1	3994	14116	-1.52738	0.000583432	0.011928	sp|P12670|NP24_SOLLC Protein NP24 OS=Solanum lycopersicum PE=1 SV=2//0
Solyc10g009110.1	1301.5	4604	-1.52861	0.00150884	0.0227473	sp|Q9FE67|ERF80_ARATH Ethylene-responsive transcription factor 9 OS=Arabidopsis thaliana GN=ERF9 PE=2 SV=1//9.19071e-25
Solyc01g103920.2	234.5	832	-1.53253	0.00183433	0.0259296	sp|Q9ZTS2|FER_CAPAN Ferredoxin, chloroplastic OS=Capsicum annuum GN=AP1 PE=1 SV=1//1.2454e-64
Solyc11g007930.1	276.5	983.5	-1.53624	0.00267646	0.0338092	sp|Q9LQQ4|H2B1_ARATH Histone H2B.1 OS=Arabidopsis thaliana GN=At1g07790 PE=1 SV=3//4.54117e-59
Solyc05g015630.2	208	742	-1.54031	0.00345909	0.040426	sp|Q9C7F5|NTF2_ARATH Nuclear transport factor 2 OS=Arabidopsis thaliana GN=NTF2 PE=2 SV=1//4.85743e-68
Solyc08g008230.2	380.5	1358.5	-1.54175	0.00376286	0.0428332	sp|Q9FK16|AGP22_ARATH Arabinogalactan peptide 22 OS=Arabidopsis thaliana GN=AGP22 PE=3 SV=1//2.082e-12
Solyc11g065530.1	787	2810	-1.54198	0.00061131	0.0123283	sp|Q9C8J6|PLA17_ARATH Phospholipase A1-Igamma3, chloroplastic OS=Arabidopsis thaliana GN=At1g51440 PE=1 SV=1//0
Solyc01g096340.2	342.5	1226.5	-1.54604	0.000873632	0.0156614	sp|P33081|AX15A_SOYBN Auxin-induced protein 15A OS=Glycine max PE=2 SV=1//2.93156e-14
Solyc03g025990.1	288	1040.5	-1.55875	0.00322538	0.0386856	sp|Q9LBW5|PHI_MYCGS 3-hexulose-6-phosphate isomerase OS=Mycobacterium gastri GN=rmpB PE=2 SV=1//6.33712e-21
Solyc03g098750.2	389	1415.5	-1.56918	0.000937952	0.0165262	-//-
Solyc07g045340.2	1617.5	5887	-1.56968	0.000539077	0.0113909	sp|Q8GYN5|RIN4_ARATH RPM1-interacting protein 4 OS=Arabidopsis thaliana GN=RIN4 PE=1 SV=1//4.66296e-08
Solyc12g010400.1	1345	4923	-1.57783	0.000480375	0.0106125	-//-
Solyc03g118820.2	371	1358.5	-1.57822	0.000873966	0.0156614	sp|Q9C9U7|RAA6A_ARATH Ras-related protein RABA6a OS=Arabidopsis thaliana GN=RABA6A PE=2 SV=1//9.86976e-103
Solyc11g073120.1	532.5	1953.5	-1.58099	0.000795572	0.0147364	sp|Q9LX82|MYB48_ARATH Transcription factor MYB48 OS=Arabidopsis thaliana GN=MYB48 PE=2 SV=1//3.56914e-69
Solyc04g080740.1	597.5	2209.5	-1.59251	0.00448269	0.0480783	sp|P24068|OCS1_MAIZE Ocs element-binding factor 1 OS=Zea mays GN=OBF1 PE=2 SV=2//7.10835e-23
Solyc02g077790.1	184.5	682.5	-1.5926	0.00380847	0.0431703	-//-
Solyc03g121360.1	3860	14284	-1.59368	0.000735432	0.0139962	sp|O96552|CHMP1_DICDI Charged multivesicular body protein 1 OS=Dictyostelium discoideum GN=chmp1 PE=3 SV=1//2.69723e-54
Solyc10g084600.1	134	500	-1.60487	0.00204397	0.0279034	-//-
Solyc06g066800.1	1930.5	7220.5	-1.60905	0.000670408	0.0131551	-//-
Solyc01g073640.2	174	653	-1.61335	0.00207115	0.0281734	sp|Q94K41|SDR3B_ARATH Short-chain dehydrogenase reductase 3b OS=Arabidopsis thaliana GN=SDR3b PE=2 SV=1//1.51002e-96
Solyc05g006390.1	1574.5	5937	-1.62075	0.000833958	0.0151798	-//-
Solyc05g013640.1	170.5	644.5	-1.62375	0.00347265	0.0405571	-//-
Solyc07g053550.1	2417	9166.5	-1.62909	0.000652621	0.0128797	sp|Q9SGP6|GRXC9_ARATH Glutaredoxin-C9 OS=Arabidopsis thaliana GN=GRXC9 PE=1 SV=1//8.73511e-32
Solyc07g053740.1	4045	15370	-1.63186	0.0014802	0.0224229	sp|Q9LW49|ERF4_NICSY Ethylene-responsive transcription factor 4 OS=Nicotiana sylvestris GN=ERF4 PE=2 SV=1//5.55366e-61
Solyc07g006220.1	5084	19331.5	-1.63288	0.000330871	0.00833789	sp|Q9M0B6|GAE1_ARATH UDP-glucuronate 4-epimerase 1 OS=Arabidopsis thaliana GN=GAE1 PE=1 SV=1//0
Solyc04g077220.2	240.5	916	-1.63484	0.0034884	0.0406824	sp|P46604|HAT22_ARATH Homeobox-leucine zipper protein HAT22 OS=Arabidopsis thaliana GN=HAT22 PE=1 SV=1//1.40733e-57
Solyc02g079960.2	2166.5	8266.5	-1.63784	0.0014565	0.0222093	sp|Q8LDI5|CXXS1_ARATH Thioredoxin-like protein CXXS1 OS=Arabidopsis thaliana GN=CXXS1 PE=2 SV=2//2.20005e-47
Solyc05g014120.1	552.5	2114.5	-1.64205	0.00157564	0.0233385	-//-
Solyc06g061170.2	2990.5	11473.5	-1.64579	0.000832751	0.0151658	sp|Q93XM7|MCAT_ARATH Mitochondrial carnitine/acylcarnitine carrier-like protein OS=Arabidopsis thaliana GN=BOU PE=1 SV=1//4.49409e-156
Solyc01g094690.2	353.5	1357.5	-1.64684	0.000936833	0.0165148	sp|Q39196|PIP14_ARATH Probable aquaporin PIP1-4 OS=Arabidopsis thaliana GN=PIP1.4 PE=1 SV=1//0
Solyc04g014390.2	1715	6598.5	-1.64985	0.00190633	0.0266084	sp|Q9UUC8|RM51_SCHPO 54S ribosomal protein L51, mitochondrial OS=Schizosaccharomyces pombe (strain 972 / ATCC 24843) GN=mrpl51 PE=2 SV=1//3.00447e-17
Solyc07g007750.2	81	313	-1.65479	0.00427984	0.0466086	sp|P20346|DF322_SOLTU Defensin-like protein P322 OS=Solanum tuberosum PE=2 SV=1//2.90018e-11
Solyc10g074740.1	4387	16949	-1.65585	0.000568604	0.0117569	sp|Q09011|CAST_SOLTU Calcium-binding protein CAST OS=Solanum tuberosum PE=2 SV=1//1.94194e-119
Solyc10g044520.1	388	1499.5	-1.65605	0.00126863	0.0201343	sp|Q43517|FER1_SOLLC Ferredoxin-1, chloroplastic OS=Solanum lycopersicum GN=SEND33 PE=2 SV=1//1.87421e-91
Solyc07g007760.2	1410	5459	-1.65885	0.0043337	0.0469919	sp|P20346|DF322_SOLTU Defensin-like protein P322 OS=Solanum tuberosum PE=2 SV=1//6.32872e-25
Solyc06g072840.2	608.5	2373.5	-1.66949	0.000387122	0.0092844	-//-
Solyc05g053310.2	108	423	-1.67458	0.00189362	0.0264915	sp|Q9LUV2|POP3_ARATH Probable protein Pop3 OS=Arabidopsis thaliana GN=At3g17210 PE=1 SV=1//5.71345e-46
Solyc05g056030.2	1399	5556	-1.69555	0.00214705	0.0288588	sp|Q2MY58|PATA3_SOLTU Patatin group A-3 OS=Solanum tuberosum PE=2 SV=1//1.67729e-35
Solyc12g043160.1	5300.5	21071.5	-1.69705	0.000321751	0.00816744	-//-
Solyc10g081680.1	304	1209.5	-1.69788	0.00111442	0.0185782	-//-
Solyc04g011540.2	454	1816	-1.70573	0.000498799	0.010837	sp|Q0JHU5|ERG1_ORYSJ Elicitor-responsive protein 1 OS=Oryza sativa subsp. japonica GN=ERG1 PE=2 SV=1//1.44514e-49
Solyc02g084440.2	6098	24457	-1.7098	0.00340863	0.0400387	sp|Q944G9|ALFC2_ARATH Probable fructose-bisphosphate aldolase 2, chloroplastic OS=Arabidopsis thaliana GN=FBA2 PE=1 SV=2//0
Solyc12g038450.1	93.5	376	-1.71247	0.0045635	0.0485812	sp|Q40477|ERF4_TOBAC Ethylene-responsive transcription factor 4 OS=Nicotiana tabacum GN=ERF4 PE=1 SV=1//3.13134e-14
Solyc02g083250.2	1842	7450.5	-1.72198	0.000291757	0.00763523	sp|Q7JUR6|GDAP2_DROME Protein GDAP2 homolog OS=Drosophila melanogaster GN=CG18812 PE=2 SV=1//4.05459e-15
Solyc02g088380.2	333.5	1353	-1.72605	0.00196385	0.0271084	sp|Q39131|LAML_ARATH Lamin-like protein OS=Arabidopsis thaliana GN=At5g15350 PE=1 SV=1//1.09619e-28
Solyc05g056620.1	66	269.5	-1.73401	0.00428113	0.0466086	sp|Q6R4S6|CAL_BRARC Transcription factor CAULIFLOWER OS=Brassica rapa subsp. chinensis GN=CAL PE=2 SV=1//2.40011e-90
Solyc06g007620.2	808	3298.5	-1.73522	0.000147093	0.00474461	-//-
Solyc07g008180.2	79.5	326	-1.7404	0.00328347	0.0390581	sp|Q8GW46|YAB5_ARATH Axial regulator YABBY 5 OS=Arabidopsis thaliana GN=YAB5 PE=2 SV=1//9.9226e-79
Solyc01g008230.2	1566.5	6425	-1.74206	0.000288362	0.00759459	sp|Q9FMX2|TCP7_ARATH Transcription factor TCP7 OS=Arabidopsis thaliana GN=TCP7 PE=2 SV=1//4.01972e-66
Solyc01g087570.2	73.5	302	-1.74317	0.00339175	0.0398945	-//-
Solyc03g117500.1	85	349.5	-1.7444	0.00235299	0.0308352	-//-
Solyc02g087970.1	2251.5	9308.5	-1.75359	0.000180645	0.00545633	sp|Q9SB61|Y4466_ARATH ZF-HD homeobox protein At4g24660 OS=Arabidopsis thaliana GN=At4g24660 PE=1 SV=1//6.04435e-17
Solyc10g083580.1	708	2938.5	-1.75908	0.000676269	0.0132232	sp|Q8LA14|PSK6_ARATH Putative phytosulfokines 6 OS=Arabidopsis thaliana GN=PSK6 PE=2 SV=2//1.67516e-11
Solyc10g055800.1	437.5	1819.5	-1.76191	0.00123655	0.0199244	sp|P52405|CHI3_SOLTU Endochitinase 3 (Fragment) OS=Solanum tuberosum GN=CHTB3 PE=2 SV=1//0
Solyc11g066160.1	60	250.5	-1.76585	0.00423323	0.0463198	sp|P0CG89|H4_SOYBN Histone H4 OS=Glycine max PE=3 SV=1//3.50271e-51
Solyc11g020670.1	7322.5	30536	-1.76607	0.000293927	0.00767463	sp|Q9C518|TCP8_ARATH Transcription factor TCP8 OS=Arabidopsis thaliana GN=TCP8 PE=2 SV=1//2.93228e-40
Solyc02g080510.1	1942	8114	-1.76879	0.000704972	0.0135956	-//-
Solyc06g060840.1	195.5	818.5	-1.77121	0.000431588	0.00993053	sp|Q43804|OLEO1_PRUDU Oleosin 1 OS=Prunus dulcis GN=OLE1 PE=2 SV=1//2.48141e-22
Solyc12g089300.1	840.5	3522	-1.77292	0.00101121	0.0174526	sp|Q93X17|SNAK2_SOLTU Snakin-2 OS=Solanum tuberosum GN=SN2 PE=1 SV=1//5.07522e-22
Solyc01g095620.2	102.5	430	-1.77358	0.00287855	0.0355112	sp|Q9AR73|HQGT_RAUSE Hydroquinone glucosyltransferase OS=Rauvolfia serpentina GN=AS PE=1 SV=1//0
Solyc03g044330.1	1097	4609.5	-1.77692	0.000176988	0.00537866	sp|P09114|ILVB2_TOBAC Acetolactate synthase 2, chloroplastic OS=Nicotiana tabacum GN=ALS SURB PE=1 SV=1//0
Solyc04g053130.2	6220.5	26178.5	-1.77924	0.000571129	0.011781	-//-
Solyc03g116510.1	2017	8503	-1.78169	0.000170784	0.00525459	-//-
Solyc02g092210.1	267	1133	-1.79079	0.00161871	0.0237548	sp|O81007|GT7_ARATH Putative glycosyltransferase 7 OS=Arabidopsis thaliana GN=GT7 PE=2 SV=1//7.08502e-173
Solyc09g011600.2	188.5	806	-1.80158	0.000338478	0.00846805	sp|P32111|GSTX1_SOLTU Probable glutathione S-transferase OS=Solanum tuberosum GN=PRP1 PE=2 SV=1//2.40901e-109
Solyc04g011390.1	169.5	726	-1.80398	0.00162639	0.0238356	sp|P35057|H4_SOLLC Histone H4 OS=Solanum lycopersicum PE=3 SV=2//2.66902e-51
Solyc11g011400.1	669.5	2904	-1.82269	0.000174277	0.0053196	-//-
Solyc09g090080.1	470	2039	-1.82286	0.00210359	0.0283932	sp|Q96303|PHT14_ARATH Inorganic phosphate transporter 1-4 OS=Arabidopsis thaliana GN=PHT1-4 PE=1 SV=1//0
Solyc05g051200.1	101	441	-1.83125	0.00187007	0.0262211	sp|Q8LDC8|ERF92_ARATH Ethylene-responsive transcription factor 1B OS=Arabidopsis thaliana GN=ERF1B PE=1 SV=2//3.75661e-27
Solyc10g050160.1	91.5	401	-1.83647	0.00118509	0.0193653	sp|O04899|CAMT5_TOBAC Caffeoyl-CoA O-methyltransferase 5 OS=Nicotiana tabacum GN=CCOAOMT5 PE=2 SV=1//7.63999e-165
Solyc01g109880.2	1067	4707	-1.84712	5.53832e-05	0.00255035	sp|P24068|OCS1_MAIZE Ocs element-binding factor 1 OS=Zea mays GN=OBF1 PE=2 SV=2//1.45855e-11
Solyc10g080360.1	53.5	237.5	-1.85411	0.00398262	0.0444758	-//-
Solyc12g099140.1	70.5	314.5	-1.86168	0.00337848	0.0397942	sp|P81391|MYB05_ANTMA Myb-related protein 305 OS=Antirrhinum majus GN=MYB305 PE=2 SV=1//1.82301e-49
Solyc07g056430.2	279.5	1247.5	-1.86368	0.000328472	0.00829554	sp|P49332|GSTXC_TOBAC Probable glutathione S-transferase parC OS=Nicotiana tabacum GN=PARC PE=2 SV=1//1.53879e-32
Solyc02g091850.1	84	375.5	-1.86494	0.000963341	0.0168621	-//-
Solyc04g007970.2	1166.5	5237.5	-1.87257	6.40154e-05	0.00277439	sp|Q9CAB6|UEV1B_ARATH Ubiquitin-conjugating enzyme E2 variant 1B OS=Arabidopsis thaliana GN=UEV1B PE=1 SV=1//1.04842e-84
Solyc08g080720.2	352	1582	-1.87375	0.000113813	0.00400901	sp|Q3UQA7|SELH_MOUSE Selenoprotein H OS=Mus musculus GN=Selh PE=2 SV=2//3.42041e-07
Solyc10g079810.1	64	288	-1.87407	0.00198026	0.0272807	-//-
Solyc02g077700.1	424	1906.5	-1.87449	0.000169515	0.00523335	-//-
Solyc04g007130.1	605.5	2727.5	-1.87717	5.79178e-05	0.0026048	-//-
Solyc11g069940.1	251.5	1133.5	-1.87767	0.000789843	0.0146621	sp|Q29PZ1|GRC10_ARATH Glutaredoxin-C10 OS=Arabidopsis thaliana GN=GRXC10 PE=2 SV=1//8.23176e-30
Solyc04g054740.2	120.5	544	-1.87958	0.00204001	0.0278603	sp|Q9LW96|INO1_TOBAC Inositol-3-phosphate synthase OS=Nicotiana tabacum PE=2 SV=1//0
Solyc09g083030.1	553.5	2498.5	-1.88018	0.000286182	0.00755504	sp|O04312|MB32_ARATH Myrosinase-binding protein-like At3g16440 OS=Arabidopsis thaliana GN=At3g16440 PE=2 SV=1//2.54648e-12
Solyc08g029160.1	1739.5	7865	-1.88269	0.000136705	0.00454046	sp|Q9SK39|SBP3_ARATH Probable steroid-binding protein 3 OS=Arabidopsis thaliana GN=MP3 PE=1 SV=1//6.10205e-51
Solyc06g069170.2	546.5	2496	-1.89709	0.000255802	0.00700073	-//-
Solyc06g074790.1	204.5	936	-1.89981	0.000246232	0.00681722	sp|O65821|H2B1_SOLLC Histone H2B.1 OS=Solanum lycopersicum GN=H2B-1 PE=2 SV=4//2.41702e-58
Solyc07g006590.1	111	508.5	-1.9006	0.000916393	0.0161957	-//-
Solyc01g099590.2	1381	6328.5	-1.90205	6.35105e-05	0.00275741	sp|Q9ZW24|GSTU7_ARATH Glutathione S-transferase U7 OS=Arabidopsis thaliana GN=GSTU7 PE=2 SV=1//1.04302e-46
Solyc12g040800.1	122.5	562	-1.9028	0.000934626	0.0164843	sp|Q8L7A4|AGD11_ARATH Probable ADP-ribosylation factor GTPase-activating protein AGD11 OS=Arabidopsis thaliana GN=AGD11 PE=2 SV=1//8.65974e-37
Solyc04g016460.2	54	248.5	-1.906	0.00201661	0.0275927	-//-
Solyc01g079660.2	857.5	3945.5	-1.90784	0.00373007	0.0426162	-//-
Solyc01g104720.2	11884.5	54682	-1.90796	6.67398e-05	0.00286057	-//-
Solyc05g009520.1	234	1088.5	-1.92323	0.000145525	0.00471534	-//-
Solyc07g047850.2	83.5	390	-1.92818	0.00100848	0.0174322	sp|P14278|CB24_SOLLC Chlorophyll a-b binding protein 4, chloroplastic OS=Solanum lycopersicum GN=CAB4 PE=2 SV=1//0
Solyc07g049140.2	52791.5	247402	-1.93446	3.76057e-05	0.00199997	sp|P14903|FSPM_SOLLC Fruit-specific protein OS=Solanum lycopersicum GN=2A11 PE=1 SV=1//1.6085e-62
Solyc07g054790.1	95.5	450	-1.94108	0.00344616	0.0403701	-//-
Solyc11g022590.1	1332.5	6391	-1.9678	1.88197e-05	0.00127434	sp|P13087|MIRA_RICDU Miraculin OS=Richadella dulcifica PE=1 SV=3//2.6499e-19
Solyc02g090840.2	8695.5	41723	-1.96847	5.83851e-05	0.00260889	-//-
Solyc03g119530.2	2484	11940	-1.971	1.82405e-05	0.00124261	sp|Q9M886|LBD41_ARATH LOB domain-containing protein 41 OS=Arabidopsis thaliana GN=LBD41 PE=2 SV=1//6.04038e-74
Solyc10g080690.1	122	590	-1.97883	0.00160418	0.02362	sp|Q2MY58|PATA3_SOLTU Patatin group A-3 OS=Solanum tuberosum PE=2 SV=1//3.99657e-23
Solyc04g007770.2	5034.5	25244.5	-2.03201	1.29419e-05	0.00100865	sp|P85524|KIRO_ACTDE Kirola OS=Actinidia deliciosa PE=1 SV=1//2.14093e-19
Solyc03g034370.1	222.5	1122.5	-2.04027	0.000244796	0.00679608	sp|P82353|NLTP2_PRUAR Non-specific lipid-transfer protein 2 OS=Prunus armeniaca PE=1 SV=1//1.15993e-17
Solyc04g074840.2	755.5	3820.5	-2.04408	0.00123642	0.0199244	sp|Q9LYT3|TT12_ARATH Protein TRANSPARENT TESTA 12 OS=Arabidopsis thaliana GN=TT12 PE=2 SV=1//1.32056e-114
Solyc04g007620.1	395	1998	-2.0443	0.00223906	0.0296979	-//-
Solyc06g069120.2	6955	35322	-2.05041	0.00179352	0.0254774	-//-
Solyc04g076010.2	484	2497.5	-2.07313	3.49823e-05	0.00190901	-//-
Solyc04g081890.1	1054	5445	-2.07492	0.00018022	0.00545299	sp|Q8L9W3|ATL23_ARATH E3 ubiquitin-protein ligase ATL23 OS=Arabidopsis thaliana GN=ATL23 PE=1 SV=2//1.12907e-33
Solyc04g014600.2	2299.5	11906.5	-2.07829	0.00128516	0.020302	-//-
Solyc09g074300.1	52.5	273.5	-2.08478	0.00348132	0.040631	sp|O65759|H2AX_CICAR Histone H2AX OS=Cicer arietinum GN=HIS2A PE=2 SV=1//3.89241e-63
Solyc03g118710.2	73	380.5	-2.08621	0.00125904	0.0200975	sp|Q8L7A4|AGD11_ARATH Probable ADP-ribosylation factor GTPase-activating protein AGD11 OS=Arabidopsis thaliana GN=AGD11 PE=2 SV=1//2.76275e-36
Solyc07g054780.1	3424	18040	-2.10339	5.01931e-05	0.00239072	-//-
Solyc11g072860.1	103.5	546	-2.10405	0.00138011	0.0213732	sp|P35057|H4_SOLLC Histone H4 OS=Solanum lycopersicum PE=3 SV=2//2.66902e-51
Solyc04g081530.1	43.5	235.5	-2.13975	0.00189414	0.0264915	sp|Q9FYB5|DNJ11_ARATH Chaperone protein dnaJ 11, chloroplastic OS=Arabidopsis thaliana GN=ATJ11 PE=1 SV=2//1.42771e-27
Solyc07g054770.1	193	1046.5	-2.14423	7.45294e-05	0.00306925	-//-
Solyc10g008350.2	450.5	2449	-2.1483	6.79825e-05	0.00289143	-//-
Solyc10g084070.1	833	4568.5	-2.16116	2.38823e-05	0.00148722	-//-
Solyc03g124110.1	130.5	719	-2.16696	0.00169875	0.0245229	sp|Q9SYS6|DRE1C_ARATH Dehydration-responsive element-binding protein 1C OS=Arabidopsis thaliana GN=DREB1C PE=2 SV=2//2.03344e-69
Solyc09g010800.2	38673	213543	-2.17111	4.7407e-06	0.000537202	sp|Q40158|MT2B_SOLLC Metallothionein-like protein type 2 B OS=Solanum lycopersicum GN=MTB PE=2 SV=1//1.7634e-20
Solyc12g099200.1	669	3776.5	-2.20276	2.09202e-06	0.000325048	sp|F4HWQ8|CVIF1_ARATH Cell wall / vacuolar inhibitor of fructosidase 1 OS=Arabidopsis thaliana GN=C/VIF1 PE=1 SV=1//4.65231e-28
Solyc08g083130.2	545.5	3082	-2.20397	0.00275638	0.0343804	sp|P46897|ATHB7_ARATH Homeobox-leucine zipper protein ATHB-7 OS=Arabidopsis thaliana GN=ATHB-7 PE=2 SV=2//8.44587e-35
Solyc05g007240.1	266	1534	-2.2333	1.45805e-05	0.00108727	-//-
Solyc05g015350.2	81	470	-2.24107	0.000453839	0.0102654	sp|O65012|C78A4_PINRA Cytochrome P450 78A4 OS=Pinus radiata GN=CYP78A4 PE=2 SV=1//1.04278e-158
Solyc08g077480.2	165	958	-2.24277	1.38073e-05	0.00104763	-//-
Solyc02g069910.1	84.5	493.5	-2.2505	0.00217743	0.0291627	-//-
Solyc01g005590.2	51.5	305	-2.26966	0.000519185	0.0110991	-//-
Solyc11g069960.1	18	107.5	-2.27712	0.0035617	0.0412086	sp|Q9M9C5|Y1680_ARATH Probable leucine-rich repeat receptor-like protein kinase At1g68400 OS=Arabidopsis thaliana GN=At1g68400 PE=2 SV=1//1.73526e-129
Solyc07g017220.2	171	1033	-2.3	1.08396e-05	0.000888564	-//-
Solyc02g031960.2	50.5	305.5	-2.30024	0.000203776	0.0059383	sp|P15722|PLY59_SOLLC Probable pectate lyase P59 OS=Solanum lycopersicum GN=LAT59 PE=2 SV=1//7.68459e-07
Solyc01g109090.2	1026.5	6219.5	-2.30492	1.05738e-05	0.000875054	-//-
Solyc03g111290.1	29.5	180	-2.31081	0.000900931	0.0159958	sp|O81117|C94A1_VICSA Cytochrome P450 94A1 OS=Vicia sativa GN=CYP94A1 PE=2 SV=2//1.51644e-138
Solyc01g106890.2	190.5	1162	-2.31405	4.92536e-06	0.000554503	-//-
Solyc10g009120.1	114	696	-2.3149	3.06049e-05	0.00174831	-//-
Solyc01g008510.2	29.5	183.5	-2.33858	0.000758272	0.0142678	sp|P31336|PST2_GOSHI Photosystem II 5 kDa protein, chloroplastic OS=Gossypium hirsutum GN=PSBT PE=4 SV=1//1.36953e-07
Solyc06g007140.2	32	200.5	-2.34938	0.00400233	0.0446049	sp|P48626|FAD3E_TOBAC Omega-3 fatty acid desaturase, endoplasmic reticulum OS=Nicotiana tabacum GN=FAD3 PE=2 SV=1//0
Solyc03g026270.1	176	1106	-2.35695	0.000304078	0.00788624	sp|Q9SYS6|DRE1C_ARATH Dehydration-responsive element-binding protein 1C OS=Arabidopsis thaliana GN=DREB1C PE=2 SV=2//1.29803e-72
Solyc09g007770.2	11	71	-2.38444	0.00416598	0.0458152	sp|P43286|PIP21_ARATH Aquaporin PIP2-1 OS=Arabidopsis thaliana GN=PIP2-1 PE=1 SV=1//5.65056e-156
Solyc00g060810.2	14610	93902.5	-2.39018	7.07188e-07	0.000168027	sp|P85524|KIRO_ACTDE Kirola OS=Actinidia deliciosa PE=1 SV=1//1.28901e-28
Solyc04g081000.2	12	78	-2.39553	0.00292504	0.0359411	sp|Q07472|MADS1_PETHY Floral homeotic protein PMADS 1 OS=Petunia hybrida GN=PMADS1 PE=2 SV=1//6.7616e-132
Solyc03g121340.1	24	157.5	-2.41475	0.00404261	0.0448281	-//-
Solyc12g096310.1	91	600.5	-2.42676	1.11725e-05	0.000911546	-//-
Solyc07g052990.1	403	2661.5	-2.42904	1.62637e-05	0.00117001	-//-
Solyc01g016970.1	17	113	-2.43096	0.00261561	0.0332952	-//-
Solyc03g026280.2	321.5	2200	-2.48018	0.000502822	0.0108746	sp|Q9M0L0|DRE1A_ARATH Dehydration-responsive element-binding protein 1A OS=Arabidopsis thaliana GN=DREB1A PE=1 SV=2//2.89719e-60
Solyc02g064980.1	17	117	-2.48108	0.00125615	0.0200908	sp|Q39008|M3K1_ARATH Mitogen-activated protein kinase kinase kinase 1 OS=Arabidopsis thaliana GN=MEKK1 PE=1 SV=2//4.5282e-39
Solyc07g007740.1	14	96.5	-2.48161	0.00199047	0.0273948	sp|P32026|DEF_TOBAC Defensin-like protein OS=Nicotiana tabacum GN=FST PE=1 SV=1//1.05461e-10
Solyc04g015520.2	235	1611.5	-2.48309	3.54332e-05	0.00190901	-//-
Solyc01g095530.2	200.5	1387	-2.49561	6.35325e-07	0.000156558	-//-
Solyc01g091520.2	543.5	3761	-2.4965	9.59837e-06	0.000819809	sp|Q8Z9L5|CAID_SALTI Carnitinyl-CoA dehydratase OS=Salmonella typhi GN=caiD PE=3 SV=3//2.37687e-10
Solyc08g077020.1	228	1611	-2.52625	5.57117e-05	0.0025553	-//-
Solyc12g010540.1	312.5	2214.5	-2.53061	0.000163475	0.00513345	sp|Q9M0B6|GAE1_ARATH UDP-glucuronate 4-epimerase 1 OS=Arabidopsis thaliana GN=GAE1 PE=1 SV=1//0
Solyc04g051690.2	31	220.5	-2.5321	0.00125359	0.0200593	sp|Q93WU9|WRK51_ARATH Probable WRKY transcription factor 51 OS=Arabidopsis thaliana GN=WRKY51 PE=2 SV=1//1.67392e-34
Solyc01g109100.2	13.5	96.5	-2.53366	0.000824096	0.0150899	-//-
Solyc02g064830.2	56	400	-2.54009	0.000566312	0.0117334	sp|O82333|GH31_ARATH Probable indole-3-acetic acid-amido synthetase GH3.1 OS=Arabidopsis thaliana GN=GH3.1 PE=2 SV=1//0
Solyc09g008320.2	7.5	54.5	-2.54947	0.00447561	0.0480495	sp|Q9SJL9|XTH32_ARATH Probable xyloglucan endotransglucosylase/hydrolase protein 32 OS=Arabidopsis thaliana GN=XTH32 PE=2 SV=1//1.14863e-173
Solyc07g042400.2	33	246	-2.60001	0.00063222	0.0126426	-//-
Solyc07g039600.1	16	120	-2.60444	0.0033915	0.0398945	-//-
Solyc10g078440.1	87	663.5	-2.63543	9.46618e-05	0.0035756	-//-
Solyc03g111280.1	10.5	83	-2.67575	0.00218458	0.0292134	sp|O81117|C94A1_VICSA Cytochrome P450 94A1 OS=Vicia sativa GN=CYP94A1 PE=2 SV=2//5.23627e-138
Solyc05g051750.2	54	425.5	-2.68158	0.000183442	0.00549771	sp|P27058|SYST_SOLLC Systemin OS=Solanum lycopersicum PE=1 SV=1//1.39381e-95
Solyc03g112220.1	22	179.5	-2.72815	0.00152024	0.0228498	-//-
Solyc06g076540.1	22.5	184.5	-2.7355	0.000102706	0.00374482	sp|O82011|HSP11_SOLPE 17.7 kDa class I heat shock protein OS=Solanum peruvianum PE=2 SV=1//1.14696e-79
Solyc02g078870.1	10	82.5	-2.73667	0.00122622	0.0198132	-//-
Solyc00g174340.1	14	118.5	-2.77752	0.00272727	0.0342128	sp|P04284|PR06_SOLLC Pathogenesis-related leaf protein 6 OS=Solanum lycopersicum GN=PR1B1 PE=1 SV=2//2.38557e-115
Solyc01g109810.2	34.5	297.5	-2.81018	0.00417813	0.0459197	-//-
Solyc06g062540.2	11.5	106	-2.89819	0.000914361	0.0161763	sp|Q67YC0|PPSP1_ARATH Inorganic pyrophosphatase 1 OS=Arabidopsis thaliana GN=PS2 PE=1 SV=1//8.53264e-125
Solyc09g090090.1	10	94.5	-2.93228	0.00425212	0.0464532	sp|Q9SPK4|PPCK1_ARATH Phosphoenolpyruvate carboxylase kinase 1 OS=Arabidopsis thaliana GN=PPCK1 PE=1 SV=1//2.57676e-105
Solyc05g006220.2	45.5	427	-2.93319	6.74921e-06	0.000674435	sp|O04373|ILL4_ARATH IAA-amino acid hydrolase ILR1-like 4 OS=Arabidopsis thaliana GN=ILL4 PE=1 SV=2//2.79732e-160
Solyc08g023660.2	26.5	253.5	-2.95859	0.000476641	0.010581	sp|P85524|KIRO_ACTDE Kirola OS=Actinidia deliciosa PE=1 SV=1//8.53944e-26
Solyc09g007760.2	3.5	34.5	-2.96733	0.002696	0.0339286	sp|P43286|PIP21_ARATH Aquaporin PIP2-1 OS=Arabidopsis thaliana GN=PIP2-1 PE=1 SV=1//3.2403e-163
Solyc02g078890.1	14.5	142	-2.98802	0.00013829	0.00456688	-//-
Solyc08g078300.2	11	108.5	-2.99528	0.000183334	0.00549771	sp|Q05466|HAT4_ARATH Homeobox-leucine zipper protein HAT4 OS=Arabidopsis thaliana GN=HAT4 PE=1 SV=1//1.15558e-96
Solyc09g075210.2	39683	393742	-3.01664	4.66647e-08	2.41507e-05	sp|P32292|ARG2_VIGRR Indole-3-acetic acid-induced protein ARG2 OS=Vigna radiata var. radiata GN=ARG2 PE=2 SV=1//1.02018e-17
Solyc07g054760.1	226	2287	-3.04441	1.08747e-05	0.000889343	-//-
Solyc09g089930.1	11	112.5	-3.04744	0.000126583	0.00431166	sp|Q8LDC8|ERF92_ARATH Ethylene-responsive transcription factor 1B OS=Arabidopsis thaliana GN=ERF1B PE=1 SV=2//2.94078e-45
Solyc06g068520.2	20	205.5	-3.05994	2.25468e-05	0.00143872	sp|Q7XAD0|HSY1_SOLLC Hydroxyproline-rich systemin OS=Solanum lycopersicum PE=1 SV=1//5.57119e-53
Solyc12g006260.1	16	168.5	-3.09367	0.000133734	0.00447607	-//-
Solyc09g072950.1	24.5	259	-3.10225	0.00191821	0.0267125	sp|P83326|PMEI_ACTDE Pectinesterase inhibitor OS=Actinidia deliciosa GN=PMEI PE=1 SV=2//1.82664e-44
Solyc10g055810.1	107.5	1161.5	-3.13823	3.3697e-05	0.00186652	sp|Q05538|CHIC_SOLLC Basic 30 kDa endochitinase OS=Solanum lycopersicum GN=CHI9 PE=1 SV=1//0
Solyc08g081700.1	3	36	-3.24343	0.00400319	0.0446049	-//-
Solyc10g083880.1	163.5	1954	-3.28416	3.52988e-09	3.22102e-06	sp|P25818|TIP11_ARATH Aquaporin TIP1-1 OS=Arabidopsis thaliana GN=TIP1-1 PE=1 SV=1//1.03856e-132
Solyc07g021530.2	11	136	-3.32082	0.000834686	0.0151817	-//-
Solyc06g072850.1	2.5	33	-3.37106	0.00218211	0.0292029	-//-
Solyc11g072620.1	5	65	-3.37743	0.00115145	0.0189778	-//-
Solyc09g014550.2	1.5	21	-3.4186	0.00214724	0.0288588	sp|P85524|KIRO_ACTDE Kirola OS=Actinidia deliciosa PE=1 SV=1//5.96275e-32
Solyc03g096100.1	6	81.5	-3.44543	0.000146851	0.00474121	sp|P59234|YIPL_SOLTU Protein yippee-like OS=Solanum tuberosum PE=2 SV=1//3.13231e-67
Solyc05g006740.2	2.5	37	-3.53547	0.000508559	0.0109258	sp|Q9FUS8|GSTUH_ARATH Glutathione S-transferase U17 OS=Arabidopsis thaliana GN=GSTU17 PE=2 SV=1//4.16416e-86
Solyc08g068780.1	2.5	37.5	-3.55476	0.000747469	0.0141615	sp|Q9SMB8|THT11_TOBAC Tyramine N-feruloyltransferase 4/11 OS=Nicotiana tabacum GN=THT4 PE=2 SV=1//1.54777e-119
Solyc07g064660.1	2	30.5	-3.5644	0.00304493	0.0369948	sp|Q39108|GGR_ARATH Heterodimeric geranylgeranyl pyrophosphate synthase small subunit, chloroplastic OS=Arabidopsis thaliana GN=GGR PE=1 SV=2//8.00235e-31
Solyc01g008710.2	1015	14874	-3.57908	2.33906e-08	1.55975e-05	sp|Q8L5J1|MAN4_SOLLC Mannan endo-1,4-beta-mannosidase 4 OS=Solanum lycopersicum GN=MAN4 PE=1 SV=2//0
Solyc12g088840.1	50	741	-3.59249	0.00024125	0.00672997	-//-
Solyc04g064870.2	98	1463	-3.60447	3.03239e-08	1.91178e-05	sp|P16273|PRPX_HORVU Pathogen-related protein OS=Hordeum vulgare PE=2 SV=2//3.76792e-76
Solyc09g008670.2	1	18	-3.73335	0.00237695	0.031067	sp|P25306|THD1_SOLLC Threonine dehydratase biosynthetic, chloroplastic OS=Solanum lycopersicum GN=TD PE=1 SV=1//0
Solyc09g061820.2	1	18	-3.73335	0.00289047	0.0356173	sp|Q9SCU9|BGA13_ARATH Beta-galactosidase 13 OS=Arabidopsis thaliana GN=BGAL13 PE=2 SV=1//1.54836e-21
Solyc01g090810.2	12	200.5	-3.75603	3.44308e-06	0.00044883	sp|Q9SHY6|EXPB2_ARATH Putative expansin-B2 OS=Arabidopsis thaliana GN=EXPB2 PE=2 SV=2//5.15712e-101
Solyc03g096150.1	4.5	76.5	-3.76048	5.85198e-05	0.00261053	sp|P59234|YIPL_SOLTU Protein yippee-like OS=Solanum tuberosum PE=2 SV=1//8.95028e-47
Solyc10g076720.1	2	35.5	-3.78249	0.00173944	0.0248825	-//-
Solyc08g036620.2	8	140	-3.81657	4.29841e-06	0.000506964	sp|Q8LBM2|TIF5A_ARATH Protein TIFY 5A OS=Arabidopsis thaliana GN=TIFY5A PE=1 SV=1//1.95706e-19
Solyc08g036640.2	22.5	393.5	-3.82767	2.70984e-06	0.000381966	sp|Q8LBM2|TIF5A_ARATH Protein TIFY 5A OS=Arabidopsis thaliana GN=TIFY5A PE=1 SV=1//1.61457e-22
Solyc12g055730.1	35	629.5	-3.87046	6.36617e-07	0.000156558	sp|O59952|LIP_THELA Lipase OS=Thermomyces lanuginosus GN=LIP PE=1 SV=1//3.13833e-12
Solyc01g108980.1	1	20.5	-3.91964	0.00418902	0.0459811	sp|Q9SWG3|FAR1_ARATH Protein FAR-RED IMPAIRED RESPONSE 1 OS=Arabidopsis thaliana GN=FAR1 PE=1 SV=1//2.19516e-23
Solyc03g098010.2	5	96.5	-3.94652	0.00041275	0.0096573	sp|Q9SCX8|PPA17_ARATH Purple acid phosphatase 17 OS=Arabidopsis thaliana GN=PAP17 PE=2 SV=1//5.12344e-151
Solyc04g025040.1	23.5	459	-3.9873	5.28978e-05	0.00247869	-//-
Solyc12g044330.1	1	21.5	-3.9879	0.00463517	0.0490612	sp|Q41951|TIP21_ARATH Aquaporin TIP2-1 OS=Arabidopsis thaliana GN=TIP2-1 PE=1 SV=2//1.36436e-120
Solyc06g035700.1	36.5	731	-4.02572	8.88301e-07	0.000194504	sp|Q9FJ90|ERF25_ARATH Ethylene-responsive transcription factor ERF025 OS=Arabidopsis thaliana GN=ERF025 PE=2 SV=1//1.27144e-40
Solyc01g090310.2	1.5	32.5	-4.04532	0.00129488	0.020437	sp|Q8L9K1|ERF99_ARATH Ethylene-responsive transcription factor 13 OS=Arabidopsis thaliana GN=ERF13 PE=2 SV=2//3.38825e-39
Solyc10g075160.1	1.5	32.5	-4.04532	0.000271337	0.0072942	sp|Q43517|FER1_SOLLC Ferredoxin-1, chloroplastic OS=Solanum lycopersicum GN=SEND33 PE=2 SV=1//2.97005e-79
Solyc10g085850.1	19.5	399	-4.05304	1.66979e-05	0.00119628	-//-
Solyc08g036660.2	5.5	115	-4.0646	7.18711e-05	0.00300257	sp|Q8LBM2|TIF5A_ARATH Protein TIFY 5A OS=Arabidopsis thaliana GN=TIFY5A PE=1 SV=1//4.28405e-17
Solyc12g036380.1	1	23.5	-4.11544	0.000661358	0.0130151	-//-
Solyc02g093890.1	0.5	13	-4.1293	0.00433732	0.0469919	-//-
Solyc06g083850.2	0.5	13	-4.1293	0.00330984	0.0392775	sp|Q84TE6|NAC22_ARATH NAC domain-containing protein 21/22 OS=Arabidopsis thaliana GN=NAC021 PE=1 SV=2//1.16953e-14
Solyc01g081250.2	22.5	526.5	-4.24761	0.00141752	0.0217489	sp|P32110|GSTX6_SOYBN Probable glutathione S-transferase OS=Glycine max GN=HSP26-A PE=2 SV=1//2.31766e-32
Solyc12g005750.1	1.5	59	-4.90286	2.22582e-06	0.00033851	sp|Q96502|COL2_ARATH Zinc finger protein CONSTANS-LIKE 2 OS=Arabidopsis thaliana GN=COL2 PE=1 SV=1//3.35603e-09
Solyc03g096260.1	0.5	25.5	-5.09385	9.5301e-05	0.00358476	sp|P59234|YIPL_SOLTU Protein yippee-like OS=Solanum tuberosum PE=2 SV=1//5.15118e-84
Solyc12g010980.1	0.5	49.5	-6.04702	2.90913e-05	0.00169252	sp|Q94FT4|SALAT_PAPSO Salutaridinol 7-O-acetyltransferase OS=Papaver somniferum GN=SALAT PE=1 SV=1//7.29983e-37
Solyc03g097480.1	0	9.5	-6.12916	0.00262624	0.0333628	-//-
Solyc01g091170.2	0	10	-6.20213	0.00201779	0.0275927	sp|P46637|ARGI1_ARATH Arginase OS=Arabidopsis thaliana GN=At4g08900 PE=2 SV=1//0
Solyc01g067130.2	0	11	-6.33785	0.00308344	0.037384	sp|O82248|NFYB5_ARATH Nuclear transcription factor Y subunit B-5 OS=Arabidopsis thaliana GN=NFYB5 PE=2 SV=1//1.35853e-58
Solyc12g010970.1	0	12	-6.46189	0.00104024	0.0177774	sp|Q39172|P1_ARATH NADP-dependent alkenal double bond reductase P1 OS=Arabidopsis thaliana GN=P1 PE=1 SV=1//8.49933e-77
Solyc12g009630.1	0	15	-6.78054	0.000411189	0.00963331	sp|Q9LNE7|CML7_ARATH Calmodulin-like protein 7 OS=Arabidopsis thaliana GN=CML7 PE=2 SV=1//2.87259e-15
Solyc05g016470.1	0	15.5	-6.82742	0.0016187	0.0237548	sp|Q6YVM4|CESA6_ORYSJ Probable cellulose synthase A catalytic subunit 6 [UDP-forming] OS=Oryza sativa subsp. japonica GN=CESA6 PE=2 SV=1//8.40715e-11
Solyc00g269810.1	0	21	-7.26221	6.79225e-05	0.00289143	sp|Q9LSJ3|FBL48_ARATH Putative F-box/LRR-repeat protein At3g28410 OS=Arabidopsis thaliana GN=At3g28410 PE=4 SV=2//7.50394e-15
Solyc12g006760.1	0	31.5	-7.84404	0.000316811	0.00808056	-//-
