# Supplementary material for: Characterization of a Citrus R2R3-MYB Transcription Factor that Regulates the Flavonol and Hydroxycinnamic Acid Biosynthesis
Source: Sci Rep. 2016 May 10;6:25352. doi: 10.1038/srep25352 (PMC4861916; doi:10.1038/srep25352)
Supplement: Supplementary Table S5 [file srep25352-s6.xls]

## Sheet: Putative metabolites identified
Supplementary Table S5 Tentatively identified metabolites in the LC-MS analysis and their abundancy in citrus calluses.
Ret. Time (min)	Mode	Putative metabolite name	Mol formula	ESI(+) Theor m/z	ESI(+) Found m/z	m/z error (ppm)	MS/MSESI(+) fragments	ESI(-) Theor m/z	ESI(-) Found m/z	m/z error (ppm)	MS/MS ESI(-) fragments	λmax
1.324	Positive	L-Tyrosine (S)	C9H11NO3	182.081	182.081	2.58	136.0750, 119.0486, 91.0542, 123.0435, 91.0542
2.262	Positive	L-Phenylalanine (S)	C9H11NO2	166.086	166.086	2.14	120.0808, 103.0543
4.47	Positive	L-Tryptophan (S)	C11H12N2O2	205.097	205.097	0.75	146.059, 118.0654, 188.0705, 170.05978, 132.0809
6.349	Positive	Coumaric acid (S)	C9H8O3	165.055	165.054	1.44	119.0483, 91.0549, 147.0428, 136.0487, 118.0361, 89.0372
7.105	Positive	Apigenin 6,8-di-C-glucoside	C27H30O15	595.166	595.166	0.25	457.1116, 577.1529, 559.1361, 541.1326, 523.1200, 499.1225, 475.1170, 439.1085, 409.0918					286, 333
7.29	Positive	Kaempferol derivativeⅠ			755.203		449.1065, 287.0546, 127.0387, 85.0292					264, 346
8.076	Positive	Coumaric acid derivative			356.098		147.0434, 119.0490
8.082	Positive	Rutin (S)	C27H30O16	611.161	611.16	0.75	303.049, 465.1033, 85.0270					254, 354
8.262	Positive	Quercetin-3-O-glucoside	C21H20O12	465.103	465.103	-0.32	303.0498, 85.0347					255, 354
8.553	Positive	Kaempferol-rutinside (S)	C27H30O15	595.166	595.165	0.5	287.0548, 85.0289					264, 348
8.598	Positive	Quercetin derivative Ⅰ			609.145		303.049, 127.0393, 85.0282					255, 355
8.767	Positive	Kaempferol derivative Ⅱ			875.223		287.0532, 127.039, 415.1248, 145.0490					260, 346
8.971	Positive	Kaempferol derivative Ⅲ			875.223		875.2148, 569.1268, 287.0553, 121.0276					264, 348
9.151	Positive	Kaempferol derivative Ⅳ			595.157		287.0551, 127.0379, 85.0290					265, 347
9.284	Positive	Isorhamnetin derivate			623.16		317.0647, 127.0371, 85.0270					268, 358
9.412	Positive	Quercetin derivative Ⅱ			875.213		569.1233, 303.0502, 127.0392, 85.0270,737.2119					255, 355
6.402	Negetive	Coumaric acid hexose	C15H18O8					325.093	325.094	-4.03	59.01385, 119.0479, 163.0395

## Sheet: Quantitative analysis
Supplementary Table S5 Tentatively identified metabolites in the LC-MS analysis and their abundancy in citrus calluses.
Ret. Time (min)	M/Z	Putative metabolite name	Metabolite Class	Content (μg/g DW)							t Test
				G1-WT	RNAi-29	RNAi-17	RNAi-10	RNAi-39	RNAi-12	RNAi-57	t Test RNAi-29	t TestRNAi-17	t Test RNAi-10	t Test RNAi-39	t Test RNAi-12	t Test RNAi-57
1.324	182.067	L-Tyrosine	Amino acids	336.72±87.2	496.13±21.43	597.21±57.11	664.8±24.05	302.93±17.98	423.44±17.45	697.52±68.81	0.0375	0.0125	0.0033	0.5468	0.1677	0.005
2.262	166.086	L-Phenylalanine	Amino acids	648.78±132.14	892.26±31.17	1099.54±82.31	1191.5±40.21	728.19±18.87	897.82±14.95	1190.08±132.93	0.036	0.0074	0.0024	0.361	0.0316	0.0075
4.47	205.097	L-Tryptophan	Amino acids	255.67±108.9	339.84±27.28	464.63±72.34	730.36±402.11	501.11±669.08	189.74±14.03	388.01±90.75	0.0376	0.0125	0.0033	0.5468	0.1679	0.005
6.349	165.054	Coumaric acid	Hydroxycinnamic acids and derivatives	10.86±2.1	9.79±0.19	7.13±1.18	7.91±0.62	4.4±0.2	4.76±0.48	1.81±0.69	0.4281	0.0547	0.0796	0.0061	0.0008	0.0021
6.402	325.09	Coumaric acid hexose	Hydroxycinnamic acids and derivatives	76.59±15.28	74.51±2.41	53.57±5.26	56.46±4.69	33.66±2.29	35.04±1.56	9.42±4.15	0.8272	0.0691	0.0945	0.0086	0.0094	0.0018
7.105	595.166	Apigenin 6,8-di-C-glucoside	Flavones and derivatives	5.3±0.85	6.47±0.38	3.6±0.93	3.36±0.44	n.d	n.d	n.d	0.0937	0.0775	0.0235
7.29	755.203	Kaempferol derivative Ⅰ	Flavonols and derivatives	20.91±4.91	4.11±0.23	2.28±0.5	16.12±2.61	1.51±0.14	1.42±0.06	n.d	0.0042	0.0029	0.2088	0.0024	0.0024
8.076	356.098	Coumaric acid derivative	Hydroxycinnamic acids and derivatives	124.72±12.66	134.87±17.39	115.65±14.39	99.52±7.39	30.87±2.16	21.18±1.37	22.44±3.2	0.4596	0.4588	0.0409	0.0002	0.0001	0.0002
8.082	611.16	Rutin	Flavonols and derivatives	7.5±0.39	2.95±0.08	2.25±0.26	3.27±0.38	n.d	n.d	n.d	< 0.0001	< 0.0001	0.0002
8.262	465.103	Quercetin-3-O-glucoside	Flavonols and derivatives	2.77±0.15	2.84±0.45	1.7±0.64	2.97±0.11	n.d	n.d	n.d	0.085		0.1141
8.553	595.165	Kaempferol-rutinside	Flavonols and derivatives	9.87±3.12	1.69±0.1	1±0.11	2.96±0.34	n.d	n.d	n.d	0.011		0.0194
8.598	609.145	Quercetin derivative Ⅰ	Flavonols and derivatives	68.52±11.51	58.15±2.56	54.51±9.2	47.06±5.4	1.15±0.15	1.42±0.31	n.d	0.2014	0.1741	0.0427
8.767	875.223	Kaempferol derivative Ⅱ	Flavonols and derivatives	3.38±0.94	1.59±0.02	0.97±0.15	1.57±0.13	n.d	n.d	n.d	0.0328		0.0307
8.971	875.223	Kaempferol derivative Ⅲ	Flavonols and derivatives	8.31±0.59	14.42±1.04	5.79±0.62	7.06±0.69	1.65±0.06	1.98±0.1	n.d	0.0008	0.0058	0.0631	< 0.0001	< 0.0001
9.151	595.157	Kaempferol derivative Ⅳ	Flavonols and derivatives	181.6±3.37	67.66±1.63	71.12±9.93	120.69±15.56	15.96±0.39	15.63±0.77	4.83±1.23	< 0.0001	< 0.0001	0.0027	< 0.0001	< 0.0001	< 0.0001
9.284	623.16	Isorhamnetin derivative	Flavonols and derivatives	23.04±7.51	11.78±0.52	13.05±2.74	11.79±1.48	n.d	n.d	n.d	0.0599	0.0951	0.0624
9.412	875.213	Quercetin derivative Ⅱ	Flavonols and derivatives	7±0.46	5.2±0.2	2.59±0.43	5.59±0.82	n.d	n.d	n.d	0.0025	0.0002	0.0545
DW, dry weight. n.d not detected
Data presenting mean value ± SD of three replicates.
