# Supplementary material for: Characterization of a Citrus R2R3-MYB Transcription Factor that Regulates the Flavonol and Hydroxycinnamic Acid Biosynthesis
Source: Sci Rep. 2016 May 10;6:25352. doi: 10.1038/srep25352 (PMC4861916; doi:10.1038/srep25352)
Supplement: Supplementary Table S6 [file srep25352-s7.xls]

## Sheet: Sheet1
Supplementary Table S6 Primers used in this study.
	Primer Name	Primer Sequences
Primers for RACE	3’-GSP1(3’ race outer)	GTAATAACGGTATCAAGTTAGCCGG
	3’-GSP2(3’ race nested)	GGAACTCCCATTTAAGCAGAAAAAC
	5’-GSP1(5’ race outer)	TTGTCTTGGTCCCTTTTCAC
	5’-GSP1(5’ race nested)	CATCTCATTAGACCCCCAAA
Primers for Overexpression Construct	PBI-CSMYBF1-F	GCTCTAGAATGGGGAGGGCAC
	PBI-CSMYBF1-R	CGAGCTCTTATTGACACCCTTCA
	GFP-CSMYBF1-F	GCTCTAGAATGGGGAGGGCAC
	GFP-CSMYBF1-R	GGGTACCTTGACACCCTTCACCA
Primers for RNAi construct	attB1-all	GGGGACAAGTTTGTACAAAAAAGCAGGCT
	attB2-all	GGGGACCACTTTGTACAAGAAAGCTGGGT
	s-attb1+CsMYBF1	AAAAAGCAGGCTAATAAGAGCAGCATTGGACA
	s-attb2+CsMYBF1	AGAAAGCTGGGTCTATCCCATAACCAACACAA
Primers for semi-quantitative RT-PCR	NPTⅡ-F	CCGCAACTTCTTTACCTATTTCCG
	NPTⅡ-R	CCCCTGATGCTCTTCGTCCA
	GSP-CS-F	AAGGGCAGAACCAGCAAAGT
	GSP-CS-R	CCTCATCAAAGCCTGAACAA
			References
Primers of tomato genes for quantantive RT-PCR analysis	qSlPAL-F	AACCTATCTCGTGGCTCTTT	Luo, J. et al. AtMYB12 regulates caffeoyl quinic acid and flavonol synthesis in tomato: expression in fruit results in very high levels of both types of polyphenol. Plant J 56, 316-326 (2008).
	qSlPAL-R	TCTTTTTCGCTGAATCTTGC
	qSlC4H-F	CAACAGAAAGGAGAGATCAACGAG
	qSlC4H-R	CACAGCCTGAAGGTATGGAAGC
	qSl4CL-F	ACACACAAAGGCTTAGTCACGA
	qSl4CL-R	AACAGAGGCAACACACACATCA
	qSlCHS1-F	TGGTCACCGTGGAGGAGTATC
	qSlCHS1-R	GATCGTAGCTGGACCCTCTGC
	qSlCHI-F	GTTTTTCACAAACCAACAGTTCTGAT
	qSlCHI-R	GAAGCAGTGCTCGATTCCATAAT
	qSlF3H-F	CACACCGATCCAGGAACCAT
	qSlF3H-R	GCCCACCAACTTGGTCTTGTA
	qSlF3'H-F	GCACCACGAATGCACTTGC
	qSlF3'H-R	CGTTAGTACCGTCGGCGAAT
	qSlF3'5'H-F	GGCAATTGGACGAGATCCTG
	qSlF3'5'H-R	AAGGAACCTCTCGGGAGTGAA
	qSlFLS-F	GAGCATGAAGTTGGGCCAAT
	qSlFLS-R	TGGTGGGTTGGCCTCATTAA
	qSlC3H-F	CATAAACTCTACCACCGTCTCC
	qSlC3H-R	AATCCATCCCATTTCTACTCAA
	qSlHCT-F	AGGTGAAAAACTCAACGATGGT
	qSlHCT-R	ACACTAGGCGTGTGGAAATTAG
	qSlHQT-F	GTGTTTTGTTTGTTGAGGCTGA
	qSlHQT-R	TGATGAAGTGGATGGATGAGAG
	qSlActin-F	GTCCTCTTCCAGCCATCCA
	qSlActin-R	ACCACTGAGCACAATGTTACCG
	qSlDHQS-F	AGGTAGATTCTTCTGTTGGAGGC
	qSlDHQS-R	TGGTAAAGTATTCAGGGTATCCG
	qSlDHQase-F	ATTCCTCACAAAGAAGCCGC
	qSlDHQase-R	TAACTTCCCATCAGGTCGCC
	qSlSK-F	TAAGGTAGTAAGGAAACCGAGTGG
	qSlSK-R	TTTCTAGGCTGTAAATGGCAGG
	qSlEPSPS-F	TTGGTACGAAATGTCCTCCTGT
	qSlEPSPS-R	TCCACATCTCCTAAAGCCAGTG
	qSlCS1-F	ATGACTACAGTGAAATGTCGCTTG
	qSlCS1-R	CTCCCAATAGTCTCTCTTGCTGA
	qSlDHAP1-F	TTTTTCCCTTTTTCCGACCA
	qSlDHAP1-R	CATCTGGGTATTCAGGAAGTTGTA
Primers of citrus genes for quantantive RT-PCR analysis	qCsPAL-F	TCGAACATCGCCTCAATGG
	qCsPAL-R	TTGGTAGCTGCCCTGATCACT
	qCsC4H-F	CGTGGGAAGGCGAAGCT
	qCsC4H-R	TCACAAGCCCCAAGATTGGT
	qCs4CL-F	CCGAAACGCACCTCATCTG
	qCs4CL-R	TGATGCCGAGATTCGACAAA
	qCsCHS-F	CGGAGATCACGGCGGTCACT
	qCsCHS-R	TTTGTTCGGTGATGGTGCTG
	qCsCHI-F	AACAAAGTCGCATTTCCTCGGC
	qCsCHI-R	GCACGGCGTTCTCCTCCAAGTA
	qCsF3H-F	ATTCCAAAACCCAGCACCAG
	qCsF3H-R	CAGGCTTCTCTCCCTCTCTTATC
	qCsFLS-F	GCCTCCGTCTTCTATCAACTACC
	qCsFLS-R	TACTCCTCATTCACCGCTCG
	qCsMYBF1-F	AGGTGGTGCTGAGTGTCATAATC
	qCsMYBF1-R	ATAACTTGTCATCTCCATCCCG
	qCsActin-F	ATCTGCTGGAAGGTGCTGAG
	qCsActin-R	CCAAGCAGCATGAAGATCAA
			Gene name	GeneBank Accession Number
Primers of tomato gene promoters for transactivation assays	LUC-ProSlPAL-F	GGGGTACCCCTAACAAAAATGCACCCTC	SlPAL	M83314.1
	LUC-ProSlPAL-R	CATGCCATGGAGCTACTTCTCCATTAATATGTCCA
	LUC-ProSlC4H-F	GGGGTACCTGGATGGTGACAATTCGTCT	SlC4H	XM_004242430.2
	LUC-ProSlC4H-R	CATGCCATGGTTTTTTGACAATAAATGTGTGTTG
	LUC-ProSl4CL-F	GGGGTACCCCAAGAAATCCATGTCCTCT	Sl4CL	XM_004235822.2
	LUC-ProSl4CL-R	CATGCCATGGCTTTGAGAGCAAAAAAAGG
	LUC-ProSlCHS1-F	GGGGTACCCATGCATCTATCACTTTTGC	SlCHS1	HQ659493.1
	LUC-ProSlCHS1-R	CATGCCATGGTTTCGCCGGAAAAAATGGTG
	LUC-ProSlCHS2-F	GTCGACGGTATCGATAAGCTTGTTTGATTTAATTGTGCT	SlCHS2	NM_001247107.1
	LUC-ProSlCHS2-R	TGTTTTTGGCGTCTTCCATGGCTAAGATTTATGTATATG
	LUC-ProSlF3H-F	GGGGTACCTTAATGAGGCATCCGTAATG	SlF3H	HQ008775.1
	LUC-ProSlF3H-R	CATGCCATGGTTTTTGTTTTGTTCAAAAGAG
	LUC-ProSlFLS-F	GGGGTACCGAATGAGAATGAAAGGAGTCTG	SlFLS	XM_004250281.2
	LUC-ProSlFLS-R	CATGCCATGGTTTTCTTCTAACATGCAA
Primers of Citrus gene promoters for transactivation assays	LUC-ProCsPAL-F	GGGGTACCCCTCACTTAATGGGAGTCCG	CsPAL	XM_006485585.1
	LUC-ProCsPAL-R	CATGCCATGGTTCTTTTTTTTCCTTGTTGTT
	LUC-ProCsC4H-F	GGGGTACCTCTTCTGTTCAACTCCAATT	CsC4H	AF255013
	LUC-ProCsC4H-R	CATGCCATGGGTTTGAAGAGAGGACGTGTT
	LUC-ProCs4CL-F	GGGGTACCCCAAGAAATCCATGTCCTCT	Cs4CL	XM_006478851.1
	LUC-ProCs4CL-R	CATGCCATGGCTTTGAGAGCAAAAAAAGG
	LUC-ProCsCHS-F	GGGGTACCCACGATACTCAAATCCAAAC	CsCHS(CitCHS2)	XM_006468863.1
	LUC-ProCsCHS-R	CATGCCATGGTGCAAGTTAAACCCGTAATGA
	LUC-ProCsF3H-F	GGGGTACCACCGAATCCCATCAGAACTC	CsF3H(CitF3H)	NM_001288887.1
	LUC-ProCsF3H-R	CATGCCATGGGGAATTGATGATCGATGAAGCAC
	LUC-ProCsFLS-F	GGGGTACCACGAAAGGTGTGCGTTAATT	CsFLS(CitFLS)	AB011796.1
	LUC-ProCsFLS-R	CATGCCATGGTAATTTTATTTTCCAGCAGAACCCC
Primers for ProCs4CL Deletion	LUC-ProCs4CL-1-F	GGGGTACCCTTCGCAGTCTCTTTACAGTCCTT
	LUC-ProCs4CL-1-R	CATGCCATGGCGTGAGTGCCTTTTTTGTTTT
	LUC-ProCs4CL-2-F	GGGGTACCGAATCATTTTCTGTATCC
	LUC-ProCs4CL-2-R	CATGCCATGGCGTGAGTGCCTTTTTTGT
	LUC-ProCs4CL-3-F	GGGGTACCACAGTGATGGGTTATGGG
	LUC-ProCs4CL-3-R	CATGCCATGGCGTGAGTGCCTTTTTTGT
	LUC-ProCs4CL-4-F	GGGGTACCGTGATTTGACGAAGAAAG
	LUC-ProCs4CL-4-R	CATGCCATGGCGTGAGTGCCTTTTTTGT
	LUC-ProCs4CL-5-F	GGGGTACCCCCTTTCCCCCACTCTCC
	LUC-ProCs4CL-5-R	CATGCCATGGCGTGAGTGCCTTTTTTGT
Primers for ProSlFLS Deletion	LUC-ProSlFLS-1-F	GGGGTACCGAATGAGAATGAAAGGAGTCTG
	LUC-ProSlFLS-1-R	CATGCCATGGTTTTCTTCTAACATGCAA
	LUC-ProSlFLS-2-F	GGGGTACCACTTGGGTAGTTAGATGGTG
	LUC-ProSlFLS-2-R	CATGCCATGGTTTTCTTCTAACATGCAA
	LUC-ProSlFLS-3-F	GGGGTACC GACAATTACAACACCAAGTGTCAAT
	LUC-ProSlFLS-3-R	CATGCCATGGTTTTCTTCTAACATGCAA
	LUC-ProSlFLS-4-F	GGGGTACCAGAACTTGTAACAGTTTT
	LUC-ProSlFLS-4-R	CATGCCATGGTTTTCTTCTAACATGCAA
	LUC-ProSlFLS-5-F	GGGGTACCGAACCATAATAATCCACGTAACAA
	LUC-ProSlFLS-5-R	CATGCCATGGTTTTCTTCTAACATGCAA
Primers for ProCsCHS Deletion	LUC-ProCsCHS-1-F	GGGGTACCCACGATACTCAAATCCAAAC
	LUC-ProCsCHS-1-R	CATGCCATGGTGCAAGTTAAACCCGTAATGA
	LUC-ProCsCHS-2-F	GGGGTACCGGGACAAGAATGCCCTTTTTAT
	LUC-ProCsCHS-2-R	CATGCCATGGTGCAAGTTAAACCCGTAATGA
	LUC-ProCsCHS-3-F	GGGGTACCTTCGAGAGGATTCATGCATAA
	LUC-ProCsCHS-3-R	CATGCCATGGTGCAAGTTAAACCCGTAATGA
	LUC-ProCsCHS-4-F	GGGGTACCCGCAGCCTAACACTATCC
	LUC-ProCsCHS-4-R	CATGCCATGGTGCAAGTTAAACCCGTAATGA
Primers of MYBPLANT cis-elements for transactivation assays	Adaptor-Mini35S-F	TTTATCTACATCTCCACTGACGTAAGGG
	Mini35S-R	TCCTCTCCAAATGAAATGAA
	4×MYBPLANT-F	GCATCTGCCCGTTGATTT
	Adaptor-4×MYBPLANT-R	AGTGGAGATGTAGATAAAACCAATGGG
	LUC-4×MYBPLANT-F	GTCGACGGTATCGATAAGCTT GCATCTGCCCGTTGATTT
	LUC-Mini35S-R	TGTTTTTGGCGTCTT CCATGG TCCTCTCCAAATGAAATGAA
Primers for Yeast One Hybrid assays	Y-ProCs4CL-F	CGAGCTCCTTCGCAGTCTCTTTACAGTCCTT
	Y-ProCs4CL-R	TCCCCGCGGCGTGAGTGCCTTTTTTGTTTT
	Y-ProSlFLS-F	GGAATTCGAATGAGAATGAAAGGAGTCTG
	Y-ProSlFLS-R	CGAGCTCTTTTCTTCTAACATGCAA
	Y-ProCsCHS-wt/m-F	GACTCACTATAGGGCGAATTCCGCAGCCTAACACTATCC
	Y-ProCsCHS-wt-R	GATTCGCGAACGCGTGAGCTCCCAATGGGGGTAGGTTAAAT
	Y-ProCsCHS-m-R	GATTCGCGAACGCGTGAGCTCCCAATGGGGGTTCTAGAAAT
	Y-Phis-4×MYBPLANT-F	GACTCACTATAGGGCGAATTCGCATCTGCCCGTTGATTT
	Y-Phis-4×MYBPLANT-R	GATTCGCGAACGCGTGAGCTCGTAGATAAAACCAATGGG
